# Supplementary material for: High intraspecific diversity of Restorer‐of‐fertility‐like genes in barley
Source: Plant J. 2018 Nov 9;97(2):281–95. doi: 10.1111/tpj.14115 (PMC7380019; doi:10.1111/tpj.14115)
Supplement: Supplementary file 3 — Table S1 Summary of RFL genes identified in the barley cv. ‘Morex’ Refseqv1.0 genome. Table S2 Summary of RFL genes identified in the WGS assemblies of barley cvs. ‘Morex’, ‘Barke’ and ‘Bowman’ compared with RFLs identified in the ‘Morex’ Refseqv1.0. Table S3 CD‐HIT clustering of ‘unanchored’ barley RFLs. Table S4 List of EC data sets (Mascher et al., 2013) used in this study. Table S5 Number of PPR, P‐class, PLS‐class and RFL sequences identified in the EC data sets. Table S6 Overlapping START and END between RFL ORFs and scaffolds. Table S7 Representatives of 68 POG sequences identified across 262 barley accessions. Table S8 Frequency of 68 POGs identified across 262 accessions. Table S9 ω values calculated for HvRFLs with CODEML (Model 0). Table S10 Comparison of codon substitution models M2 versus M1 and M8 versus M7 across POGs. Table S11 Sequence conservation among RFL sequences identified in H. pubiflorum, H. bulbosum and H. vulgare. [file TPJ-97-281-s003.xlsx]

## Sheet: Table S1
Table S1. Summary of RFL genes identified in the barley cv. 'Morex' Refseqv1.0 genome.
Hordeum vulgare cv. 'Morex'	orf name	PGBSC annotation	Chromosome	genomic coordinates	cluster/singlet	sub-cluster	PPR finder score	PPR motif structure	amino acid length*
	chr1H_1299468	not annotated	chr1H	[9847648 - 9847196] (REVERSE)	1	1	93.5	5-P-P-P-41	151
	chr1H_1299467	not annotated	chr1H	[9848025 - 9847618] (REVERSE)			131.6	27-P-P-P-4	136
HvRFL01	chr1H_1299465	HORVU1Hr1G004750	chr1H	[9851312 - 9848892] (REVERSE)			658.4	56-P-46-P-P-P-P-P-P-P-P-P-P-P-P-P-P-P-P-P-P-38	807
HvRFL02	chr1H_1299386	not annotated	chr1H	[9907009 - 9904493] (REVERSE)			439.5	56-P-46-P-P-P-P-P-P-P-P-P-P-P-315	839
HvRFL03	chr1H_1279123	HORVU1Hr1G010890	chr1H	[25542037 - 25539329] (REVERSE)		2	687.2	199-P-P-P-P-P-P-P-P-P-P-P-P-P-P-P-P-P-P-P-P	903
HvRFL04	chr1H_33546	HORVU1Hr1G010970	chr1H	[25974315 - 25976849] (FORWARD)			693.9	58-P-48-P-P-P-P-P-P-P-P-P-P-P-P-P-P-P-P-P-P-70	845
	chr1H_1278402	HORVU1Hr1G010990	chr1H	[26090001 - 26088223] (REVERSE)			373.2	146-P-P-P-P-P-P-P-P-P-130	593
	chr1H_1278403	not annotated	chr1H	[26088632 - 26087340] (REVERSE)			285.4	116-P-P-P-P-P-P-P-P-P	431
HvRFL05	chr1H_1278260	HORVU1Hr1G011020	chr1H	[26214086 - 26211741] (REVERSE)			626.3	149-P-P-P-P-P-P-P-P-P-P-P-P-P-P-P-P-70	782
HvRFL06	chr1H_1277944	not annotated	chr1H	[26421244 - 26418548] (REVERSE)			687.7	195-P-P-P-P-P-P-P-P-P-P-P-P-P-P-P-P-P-P-P-35	899
HvRFL07	chr1H_34276	not annotated	chr1H	[26485385 - 26488081] (FORWARD)			687.7	195-P-P-P-P-P-P-P-P-P-P-P-P-P-P-P-P-P-P-P-35	899
HvRFL08	chr1H_34526	HORVU1Hr1G011160	chr1H	[26659630 - 26662332] (FORWARD)			683.6	197-P-P-P-P-P-P-P-P-P-P-P-P-P-P-P-P-P-P-70	901
	chr1H_34753	HORVU1Hr1G011240	chr1H	[26816968 - 26818227] (FORWARD)			227.8	141-P-P-P-P-P-P-69	420
	chr1H_34805	HORVU1Hr1G011250	chr1H	[26852723 - 26854267] (FORWARD)			387.5	48-P-P-P-P-P-P-P-P-P-151	515
	chr1H_34807	HORVU1Hr1G011250	chr1H	[26853814 - 26854776] (FORWARD)			110	146-P-P-P-P-P	321
	chr1H_34822	HORVU1Hr1G011240	chr1H	[26864600 - 26865877] (FORWARD)			138.2	136-P-P-P-185	426
	chr1H_34969	not annotated	chr1H	[26964791 - 26967055] (FORWARD)			298.6	395-P-P-P-P-P-P-P-113	755
HvRFL09	chr1H_35114	HORVU1Hr1G011300	chr1H	[27069847 - 27072621] (FORWARD)			687.3	221-P-P-P-P-P-P-P-P-P-P-P-P-P-P-P-P-P-P-P-P	925
HvRFL10	chr1H_1276544	HORVU1Hr1G011400	chr1H	[27458351 - 27456489] (REVERSE)			381.1	68-P-48-P-P-P-P-P-P-P-P-P-P-P-35-P-8	621
	chr1H_1276004	HORVU1Hr1G011520	chr1H	[27871969 - 27870044] (REVERSE)			175.9	124-P-P-P-P-P-342	642
	chr1H_1276010	HORVU1Hr1G011530	chr1H	[27868677 - 27867976] (REVERSE)			117.1	59-P-P-P-P-P	234
HvRFL11	chr1H_48034	HORVU1Hr1G013810	chr1H	[37317192 - 37319720] (FORWARD)		3	663.8	140-P-P-P-P-P-P-P-P-P-P-P-P-P-P-P-P-P-P-70	843
HvRFL12	chr1H_1262494	HORVU1Hr1G014030	chr1H	[38711706 - 38709145] (REVERSE)			677.4	150-P-P-P-P-P-P-P-P-P-P-P-P-P-P-P-P-P-P-70	854
HvRFL13	chr1H_49866	HORVU1Hr1G014040	chr1H	[38766653 - 38769199] (FORWARD)			684.2	145-P-P-P-P-P-P-P-P-P-P-P-P-P-P-P-P-P-P-35-P	849
HvRFL14	chr1H_49909	HORVU1Hr1G014060	chr1H	[38811031 - 38813742] (FORWARD)			646.9	198-P-P-P-P-P-P-P-P-P-P-P-P-P-P-P-P-P-P-70	904
	chr1H_62066	not annotated	chr1H	[48953751 - 48954572] (FORWARD)			94.3	139-P-P-P-3-P	274
HvRFL15	chr1H_62067	not annotated	chr1H	[48954576 - 48956174] (FORWARD)	singlet		514.9	5-P-P-P-P-P-P-P-P-P-P-P-P-P-P-P-2	533
	chr1H_1230395	HORVU1Hr1G018190	chr1H	[65996727 - 65995777] (REVERSE)			310.8	12-P-P-P-P-P-P-P-P-P	317
	chr1H_1230396	HORVU1Hr1G018190	chr1H	[65995773 - 65995408] (REVERSE)			101.1	12-P-P-40	122
	chr2H_115327	not annotated	chr2H	[108394640 - 108396580] (FORWARD)	2	1	171.8	481-P-P-P-P-26	647
	chr2H_867468	HORVU2Hr1G105460	chr2H	[706732741 - 706731974] (REVERSE)			253.2	11-P-P-P-P-P-P-35	256
	chr2H_867467	HORVU2Hr1G105460	chr2H	[706733081 - 706732674] (REVERSE)			85.3	16-P-P-P-P	136
	chr2H_867466	HORVU2Hr1G105460	chr2H	[706733949 - 706732852] (REVERSE)			110.3	192-P-P-P-P-26	366
	chr2H_734162	HORVU2Hr1G105480	chr2H	[706791688 - 706792389] (FORWARD)			113.3	59-P-P-P-P-P	234
HvRFL16	chr2H_867408	HORVU2Hr1G105460	chr2H	[706791942 - 706790239] (REVERSE)			426.1	44-P-P-P-P-P-P-P-53-P-P-P-P-P-50	568
	chr2H_867385	HORVU2Hr1G105460	chr2H	[706803891 - 706802224] (REVERSE)			351.1	199-P-P-P-P-P-P-P-P-P-39	556
	chr2H_867386	HORVU2Hr1G105460	chr2H	[706802423 - 706801734] (REVERSE)			113.3	55-P-P-P-P-P	230
HvRFL17	chr2H_832561	HORVU2Hr1G116650	chr2H	[738768328 - 738766658] (REVERSE)			509	P-P-P-P-P-P-P-P-P-P-P-P-P-P-86	557
HvRFL18	chr6H_1335240	HORVU6Hr1G002890	chr6H	[7033847 - 7031583] (REVERSE)	singlet		584	55-P-34-P-P-P-P-P-P-P-P-P-P-P-P-31-P-P-P-P-36	755
	chr6H_1335243	HORVU6Hr1G002890	chr6H	[7029948 - 7029586] (REVERSE)			125.1	20-P-P-P	121
HvRFL19	chr6H_38608	HORVU6Hr1G014310	chr6H	[30413113 - 30415251] (FORWARD)	singlet		638	34-P-34-P-P-P-P-P-P-P-P-P-P-P-P-P-P-P-P-P-11	713
	chr6H_1290386	HORVU6Hr1G017870	chr6H	[43365214 - 43364300] (REVERSE)			318.6	28-P-P-P-P-P-P-P-P	305
	chr6H_1290387	HORVU6Hr1G017870	chr6H	[43364354 - 43364076] (REVERSE)			82.5	P-P-P-1	93
HvRFL20	chr6H_54435	HORVU6Hr1G014310	chr6H	[43353403 - 43354881] (FORWARD)	singlet		425.1	20-P-P-P-P-P-P-P-P-P-P-P-P-P-6	493
HvRFL21	chr6H_741697	HORVU6Hr1G076780	chr6H	[527185061 - 527182566] (REVERSE)	singlet		688.9	128-P-P-P-P-P-P-P-P-P-P-P-P-P-P-P-P-P-P-P-35	832
	chr7H_71523	not annotated	chr7H	[56768985 - 56769437] (FORWARD)			93.5	5-P-P-P-41	151
HvRFL22	chr7H_1490614	HORVU7Hr1G029840	chr7H	[56755710 - 56753593] (REVERSE)	singlet		651.1	36-P-P-P-P-P-P-P-P-P-P-P-P-P-P-P-P-P-P-38	706
	chr7H_853725	not annotated	chr7H	[600308250 - 600307945] (REVERSE)			76.3	9-P-P-P	102
	chrUn_99771	not annotated	chrUn	[82715705 - 82716655] (FORWARD)		unknown	310.8	12-P-P-P-P-P-P-P-P-P	317
	chrUn_99772	not annotated	chrUn	[82716659 - 82717024] (FORWARD)		unknown	101.1	12-P-P-40	122
HvRFL23	chrUn_206905	not annotated	chrUn	[177465399 - 177467981] (FORWARD)		unknown	679.2	157-P-P-P-P-P-P-P-P-P-P-P-P-P-P-P-P-P-P-70	861
HvRFL24	chrUn_348143	HORVU0Hr1G031920	chrUn	[190422976 - 190420268] (REVERSE)		unknown	696.2	199-P-P-P-P-P-P-P-P-P-P-P-P-P-P-P-P-P-P-P-P	903
HvRFL25	chrUn_242864	HORVU0Hr1G031920	chrUn	[210337547 - 210339712] (FORWARD)		unknown	602.9	126-P-P-P-P-P-P-P-P-P-P-P-P-P-P-P-P-P	722
HvRFL26	chrUn_242878	HORVU0Hr1G035310	chrUn	[210357231 - 210359657] (FORWARD)		unknown	674.6	105-P-P-P-P-P-P-P-P-P-P-P-P-P-P-P-P-P-P-70	809
	chrUn_242901	not annotated	chrUn	[210376261 - 210376953] (FORWARD)		unknown	31.2	157-P-39	231
* Sequences bigger than 93 amino acids are listed.

## Sheet: Table S2
Table S2. Summary of RFL genes identified in the WGS assemblies of barley cvs 'Morex', 'Barke' and 'Bowman' compared to RFLs identified in the 'Morex' Refseqv1.0.
RFLs identified in WGS assembly of 'Morex' (Mayer et al., 2012)		RFLs identified in WGS assembly of 'Barke' (Mayer et al., 2012)		RFLs identified in WGS assembly of 'Bowman' (Mayer et al., 2012)		corresponding RFLs identified in the 'Morex' RefSeqv1.0 genome (Mascher et al., 2017)			% identity WGS 'Morex' compared to 'Morex' Refseqv1.0	sequence identity (%) 'Barke' compared to 'Morex' Refseqv1.0	sequence identity (%) 'Barke' compared to 'Bowman'	sequence identity (%) 'Bowman' compared to 'Morex' Refseqv1.0
HvM_2012_morex_contig_137898_7	HvM_RFL01	HvBa_barke_contig_56059_1	HvBa_RFL01	HvBo_bowman_contig_854070_7	HvBo_RFL01	chr1H_1276544	chr1H	HvRFL10	100	100	100	100
HvM_2012_morex_contig_267723_3	HvM_RFL02	HvBa_barke_contig_272017_1	HvBa_RFL02	HvBo_bowman_contig_863306_9	HvBo_RFL02	chr1H_48034	chr1H	HvRFL11	100	99.72	99.72	99.76
HvM_2012_morex_contig_274961_8	HvM_RFL03	HvBa_barke_contig_402164_1	HvBa_RFL03	HvBo_bowman_contig_9743_1	HvBo_RFL03	chr1H_1262494	chr1H	HvRFL12	100	99.41	99.41	99.85
HvM_2012_morex_contig_59839_1	HvM_RFL04	HvBa_barke_contig_2781397_1	HvBa_RFL04	HvBo_bowman_contig_144063_8	HvBo_RFL04	chr1H_49866	chr1H	HvRFL13	100	96.92	95.92	95.17
HvM_2012_morex_contig_43385_18	HvM_RFL05	HvBa_barke_contig_56338_1	HvBa_RFL05	HvBo_bowman_contig_856540_16	HvBo_RFL05	chr1H_49909	chr1H	HvRFL14	100	99.58	100	99.58
HvM_2012_morex_contig_243594_5	HvM_RFL06	HvBa_barke_contig_394651_4	HvBa_RFL06	HvBo_bowman_contig_857214_9	HvBo_RFL06	chr1H_62067	chr1H	HvRFL15	100	100	100	100
HvM_2012_morex_contig_2550346_13	HvM_RFL07	HvBa_barke_contig_1780785_2	HvBa_RFL07	HvBo_bowman_contig_334653_13	HvBo_RFL07	chr2H_832561	chr2H	HvRFL17	100	99.46	100	99.46
HvM_2012_morex_contig_42238_3	HvM_RFL08	HvBa_barke_contig_372831_1	HvBa_RFL08	HvBo_bowman_contig_82756_15	HvBo_RFL08	chr6H_1335240	chr6H	HvRFL18	100	98.85	100	98.7
HvM_2012_morex_contig_2548215_8	HvM_RFL09	HvBa_barke_contig_1802418_1	HvBa_RFL09	HvBo_bowman_contig_1982078_8	HvBo_RFL09	chr6H_38608	chr6H	HvRFL19	100	99.85	100	98.74
HvM_2012_morex_contig_138187_4	HvM_RFL10	HvBa_barke_contig_280054_8	HvBa_RFL10	HvBo_bowman_contig_178220_6	HvBo_RFL10	chr6H_54435	chr6H	HvRFL20	100	95.55	95.55	100
n.a.	n.a.	HvBa_barke_contig_57853_1	HvBa_RFL11	HvBo_bowman_contig_13250_5	HvBo_RFL11	n.a.	n.a.	n.a.	n.a.	n.a.	100	n.a.
HvM_2012_morex_contig_1580213_2	HvM_RFL11	HvBa_barke_contig_59836_5	HvBa_RFL12	HvBo_bowman_contig_861361_2	HvBo_RFL12	chr6H_741697	chr6H	HvRFL21	100	99.34	99.47	99.88
HvM_2012_morex_contig_43782_7	HvM_RFL12	HvBa_barke_contig_275603_2	HvBa_RFL13	HvBo_bowman_contig_861803_7	HvBo_RFL13	chr7H_1490614	chr7H	HvRFL22	100	99.24	100	92.4

## Sheet: Table S3
Table S3. CD-HIT clustering of 'unanchored' barley RFLs.
>Cluster 0
0	845aa, >HvRFL04... at 83.91%	RFL cluster on chromosome 1H
1	861aa, >HvRFL23... at 86.30%
2	720aa, >HvRFL05... at 82.22%
3	778aa, >HvRFL26... at 90.49%
4	901aa, >HvRFL08... at 91.68%
5	899aa, >HvRFL06... at 89.32%
6	899aa, >HvRFL07... at 89.32%
7	903aa, >HvRFL24... at 95.02%
8	903aa, >HvRFL03... at 95.46%
9	691aa, >HvRFL25... at 83.36%
10	925aa, >HvRFL09... *
>Cluster 1
0	904aa, >HvRFL14... *
1	854aa, >HvRFL12... at 73.19%
2	849aa, >HvRFL13... at 76.09%
>Cluster 2
0	777aa, >HvRFL02... at 72.46%
1	807aa, >HvRFL01... *
2	676aa, >HvRFL22... at 99.41%
>Cluster 3
0	843aa, >HvRFL11... *
1	832aa, >HvRFL21... at 72.24%
>Cluster 4
0	755aa, >HvRFL18... *
>Cluster 5
0	713aa, >HvRFL19... *
>Cluster 6
0	621aa, >HvRFL10... *
>Cluster 7
0	557aa, >HvRFL17... *
>Cluster 8
0	533aa, >HvRFL15... *
>Cluster 9
0	493aa, >HvRFL20... *
>Cluster 10
0	475aa, >HvRFL16... *
CD-HIT clustering with 70% or more of sequence identity.

## Sheet: Table S4
Table S4. List of exome capture data sets (Mascher et al., 2013)* used in this study.
ENA accession code	Description	Barley group assignment
ERR271711	Morex Roche	Hordeum vulgare
ERR753347	100-HS8	Landrace 6-row (originally considered as spontaneum, probably misclassified)
ERR753348	131_PI356061	Hordeum vulgare
ERR753311	137-Criolla4	Hordeum vulgare
ERR753316	139-Criolla6	Hordeum vulgare
ERR753313	38-PI356226	Hordeum vulgare
ERR753340	93-HS1	Landrace 6-row (originally considered as spontaneum, probably misclassified)
ERR753345	94-HS2	Landrace 6-row (originally considered as spontaneum, probably misclassified)
ERR753346	95-HS3	Landrace 6-row (originally considered as spontaneum, probably misclassified)
ERR753221	BCC003	Landrace 2-row
ERR753262	BCC103	Landrace 6-row
ERR753263	BCC105	Landrace 2-row
ERR753261	BCC107	Landrace 2-row
ERR753322	BCC108	Landrace 6-row
ERR753301	BCC110	Landrace 6-row
ERR753220	BCC126	Landrace 6-row
ERR753209	BCC131	Landrace 6-row
ERR753205	BCC1481	Landrace 2-row
ERR753211	BCC1487	Landrace 2-row
ERR753226	BCC1488	Landrace 6-row
ERR753228	BCC1494	Landrace 6-row
ERR753227	BCC1503	Landrace 6-row
ERR753231	BCC1589	Landrace 2-row
ERR753222	BCC167	Landrace 6-row
ERR753243	BCC168	Landrace 6-row
ERR753309	BCC169	Landrace 6-row
ERR753223	BCC182	Landrace 6-row
ERR753092	BCC185	Landrace 6-row
ERR753206	BCC190	Landrace 2-row
ERR753210	BCC192	Landrace 2-row
ERR753212	BCC195	Landrace 2-row
ERR753224	BCC197	Landrace 2-row
ERR753258	BCC21	Landrace 6-row
ERR753256	BCC42	Landrace 2-row
ERR753260	BCC51	Landrace 6-row
ERR753318	BCC54	Landrace 6-row
ERR753225	BCC761	Landrace 6-row
ERR753093	BW303	Hordeum vulgare
ERR753094	FT011	Hordeum spontaneum
ERR753330	FT018	Hordeum spontaneum
ERR753095	FT031	Hordeum spontaneum
ERR753145	FT037	Hordeum spontaneum
ERR753096	FT042	Hordeum spontaneum
ERR753146	FT045	Hordeum spontaneum
ERR753329	FT056	Hordeum spontaneum
ERR753333	FT064	Hordeum spontaneum
ERR753147	FT067	Hordeum spontaneum
ERR753332	FT075	Hordeum spontaneum
ERR753148	FT144	Hordeum spontaneum
ERR753149	FT147	Hordeum spontaneum
ERR753150	FT172	Hordeum spontaneum
ERR753151	FT175	Hordeum spontaneum
ERR753097	FT218	Hordeum spontaneum
ERR753152	FT219	Hordeum spontaneum
ERR753298	FT222	Hordeum spontaneum
ERR753214	FT226	Landrace 2-row
ERR753153	FT229	Hordeum spontaneum
ERR753294	FT230	Hordeum vulgare
ERR753154	FT232	Hordeum spontaneum
ERR753296	FT248	Hordeum spontaneum
ERR753155	FT252	Hordeum spontaneum
ERR753331	FT262	Hordeum spontaneum
ERR753156	FT268	Hordeum spontaneum
ERR753157	FT270	Hordeum spontaneum
ERR753158	FT272	Hordeum spontaneum
ERR753159	FT276	Hordeum spontaneum
ERR753334	FT279	Hordeum spontaneum
ERR753160	FT286	Hordeum spontaneum
ERR753161	FT332	Hordeum spontaneum
ERR753335	FT333	Hordeum spontaneum
ERR753162	FT338	Hordeum spontaneum
ERR753163	FT340	Hordeum spontaneum
ERR753164	FT358	Hordeum vulgare
ERR753165	FT359	Landrace 6-row (originally considered as spontaneum, probably misclassified)
ERR753166	FT361	Hordeum spontaneum
ERR753167	FT363	Hordeum spontaneum
ERR753168	FT376	Hordeum spontaneum
ERR753169	FT379	Hordeum vulgare
ERR753341	FT380	Landrace 2-row (originally considered as spontaneum, probably misclassified)
ERR753344	FT388	Landrace 6-row ('forced' agriocrithon)
ERR753297	FT389	Hordeum spontaneum
ERR753343	FT390	Landrace 6-row ('forced' agriocrithon)
ERR753170	FT393	Hordeum spontaneum
ERR753234	FT411	Landrace 2-row
ERR753235	FT414	Landrace 2-row
ERR753098	FT462	Hordeum spontaneum
ERR753171	FT469	Hordeum spontaneum
ERR753172	FT470	Hordeum spontaneum
ERR753099	FT473	Hordeum spontaneum
ERR753173	FT507	Hordeum spontaneum
ERR753174	FT512	Hordeum spontaneum
ERR753208	FT519	Landrace 6-row
ERR753239	FT520	Landrace 2-row
ERR753240	FT521	Landrace 6-row
ERR753241	FT523	Landrace 6-row
ERR753237	FT524	Landrace 6-row
ERR753325	FT525	Landrace 2-row
ERR753238	FT539	Landrace 6-row
ERR753254	FT549	Landrace 2-row
ERR753253	FT553	Landrace 2-row
ERR753255	FT554	Landrace 6-row
ERR753259	FT555	Landrace 6-row
ERR753257	FT561	Landrace 6-row
ERR753175	FT566	Hordeum spontaneum
ERR753176	FT567	Hordeum spontaneum
ERR753177	FT568	Hordeum spontaneum
ERR753178	FT572	Hordeum spontaneum
ERR753179	FT578	Hordeum spontaneum
ERR753180	FT581	Hordeum spontaneum
ERR753196	FT582	Hordeum spontaneum
ERR753187	FT584	Hordeum spontaneum
ERR753204	FT589	Hordeum spontaneum
ERR753203	FT590	Hordeum spontaneum
ERR753181	FT592	Hordeum spontaneum
ERR753185	FT595	Hordeum spontaneum
ERR753184	FT604	Hordeum spontaneum
ERR753183	FT611	Hordeum spontaneum
ERR753182	FT613	Hordeum spontaneum
ERR753342	FT616	Hordeum spontaneum
ERR753197	FT626	Hordeum spontaneum
ERR753198	FT627	Hordeum spontaneum
ERR753194	FT628	Hordeum spontaneum
ERR753265	FT630	Hordeum spontaneum
ERR753266	FT631	Hordeum spontaneum
ERR753267	FT632	Hordeum spontaneum
ERR753338	FT643	Hordeum spontaneum
ERR753268	FT657	Hordeum spontaneum
ERR753269	FT658	Hordeum spontaneum
ERR753270	FT660	Hordeum spontaneum
ERR753271	FT661	Hordeum spontaneum
ERR753337	FT670	Hordeum spontaneum
ERR753288	FT671	Hordeum spontaneum
ERR753100	FT730	Hordeum spontaneum
ERR753279	FT731	Hordeum spontaneum
ERR753278	FT733	Hordeum spontaneum
ERR753289	FT734	Hordeum spontaneum
ERR753272	FT735	Hordeum spontaneum
ERR753287	FT741	Hordeum spontaneum
ERR753290	FT746	Hordeum spontaneum
ERR753291	FT747	Hordeum spontaneum
ERR753277	FT748	Hordeum spontaneum
ERR753285	FT754	Hordeum spontaneum
ERR753284	FT871	Hordeum spontaneum
ERR753336	FT873	Hordeum spontaneum
ERR753281	FT875	Hordeum spontaneum
ERR753280	FT878	Hordeum spontaneum
ERR753276	FT879	Hordeum spontaneum
ERR753275	FT880	Hordeum spontaneum
ERR753282	FT885	Hordeum spontaneum
ERR753339	FT886	Hordeum spontaneum
ERR753142	HOR10103	Landrace 6-row
ERR753143	HOR10130	Landrace 6-row
ERR753216	HOR10152	Landrace 6-row
ERR753125	HOR10280	Landrace 2-row
ERR753136	HOR10350	Landrace 6-row
ERR753138	HOR10360	Landrace 6-row
ERR753126	HOR10410	Landrace 2-row
ERR753188	HOR10421	Hordeum vulgare
ERR753273	HOR10551	Landrace 6-row
ERR753117	HOR10609	Landrace 6-row
ERR753107	HOR10610	Landrace 2-row
ERR753286	HOR10627	Landrace 6-row
ERR753139	HOR10705	Landrace 6-row
ERR753109	HOR10761	Landrace 2-row
ERR753118	HOR10782	Landrace 2-row
ERR753186	HOR10800	Hordeum vulgare
ERR753251	HOR11178	Hordeum vulgare
ERR753310	HOR11317	Landrace 2-row
ERR753137	HOR1133	Landrace 6-row
ERR753207	HOR11403	Landrace 6-row
ERR753249	HOR11414	Hordeum vulgare
ERR753314	HOR11531	Hordeum vulgare
ERR753252	HOR11566	Hordeum vulgare
ERR753189	HOR1192	Landrace 6-row
ERR753250	HOR12461	Hordeum vulgare
ERR753264	HOR12762	Landrace 2-row
ERR753236	HOR12830	Landrace 6-row
ERR753144	HOR13416	Landrace 6-row
ERR753244	HOR14153	Landrace 6-row
ERR753245	HOR14279	Landrace 6-row
ERR753192	HOR1431	Landrace 2-row
ERR753215	HOR1448	Hordeum vulgare
ERR753218	HOR1463	Landrace 6-row
ERR753308	HOR154	Landrace 2-row
ERR753349	HOR1645	Hordeum vulgare
ERR753103	HOR1707	Landrace 2-row
ERR753119	HOR1758	Landrace 6-row
ERR753229	HOR1804	Landrace 6-row
ERR753230	HOR1842	Landrace 6-row
ERR753246	HOR1969	Hordeum vulgare
ERR753132	HOR203	Landrace 2-row
ERR753305	HOR2351	Landrace 2-row
ERR753350	HOR2451	Hordeum vulgare
ERR753351	HOR2455	Hordeum vulgare
ERR753352	HOR2456	Hordeum vulgare
ERR753320	HOR2458	Landrace 6-row ('forced' agriocrithon)
ERR753327	HOR2462	Landrace 6-row ('forced' agriocrithon)
ERR753326	HOR2465	Landrace 6-row ('forced' agriocrithon)
ERR753274	HOR2766	Landrace 6-row
ERR753191	HOR2777	Landrace 2-row
ERR753111	HOR2785	Landrace 2-row
ERR753112	HOR2792	Landrace 2-row
ERR753232	HOR2800	Landrace 6-row
ERR753113	HOR2808	Landrace 2-row
ERR753233	HOR2829	Landrace 2-row
ERR753121	HOR2854	Landrace 6-row
ERR753114	HOR2867	Landrace 2-row
ERR753106	HOR354	Landrace 2-row
ERR753133	HOR383	Landrace 6-row
ERR753202	HOR3938	Landrace 6-row
ERR753102	HOR3950	Landrace 2-row
ERR753123	HOR3959	Landrace 6-row
ERR753134	HOR396	Landrace 6-row
ERR753120	HOR4150	Landrace 6-row
ERR753129	HOR4469	Landrace 2-row
ERR753200	HOR454	Landrace 6-row
ERR753248	HOR4577	Hordeum vulgare
ERR753283	HOR4720	Landrace 2-row
ERR753101	HOR4724	Landrace 2-row
ERR753328	HOR4856	Hordeum vulgare
ERR753319	HOR4867	Hordeum vulgare
ERR753193	HOR5702	Landrace 2-row
ERR753219	HOR6360	Landrace 6-row
ERR753247	HOR7071	Hordeum vulgare
ERR753140	HOR713	Landrace 6-row
ERR753135	HOR7380	Landrace 6-row
ERR753190	HOR742	Landrace 6-row
ERR753201	HOR7436	Landrace 6-row
ERR753122	HOR752	Landrace 6-row
ERR753124	HOR756	Landrace 6-row
ERR753324	HOR758	Landrace 6-row
ERR753131	HOR7969	Landrace 2-row
ERR753213	HOR8113	Landrace 2-row
ERR753116	HOR8455	Landrace 6-row
ERR753128	HOR8635	Landrace 2-row
ERR753104	HOR8658	Landrace 2-row
ERR753195	HOR8826	Landrace 6-row
ERR753217	HOR8827	Landrace 2-row
ERR753199	HOR8842	Landrace 6-row
ERR753130	HOR902	Landrace 2-row
ERR753110	HOR937	Landrace 2-row
ERR753127	HOR9453	Landrace 2-row
ERR753108	HOR9607	Landrace 2-row
ERR753115	HOR9827	Landrace 6-row
ERR753141	HOR9888	Landrace 6-row
ERR753105	HOR9919	Landrace 2-row
ERR753306	SBCC002	Landrace 6-row
ERR753321	SBCC003	Landrace 6-row
ERR753323	SBCC014	Landrace 6-row
ERR753315	SBCC095	Landrace 6-row
ERR753307	SBCC144	Landrace 6-row
ERR753317	SBCC147	Landrace 2-row
ERR753312	SBCC158	Landrace 2-row
ERR753242	(-)	Hordeum vulgare
ERR753292	(-)	Hordeum vulgare
ERR753299	(-)	Hordeum vulgare
ERR753302	(-)	Hordeum vulgare
ERR753304	(-)	Hordeum vulgare
ERR753293	(-)	Hordeum spontaneum
ERR753295	(-)	Hordeum spontaneum
ERR753300	(-)	Hordeum spontaneum
ERR753303	(-)	Hordeum spontaneum
* Mascher et al., 2013. Barley whole exome capture: a tool for genomic research in the genus Hordeum and beyond. Plant J 76 (3):494-505. doi:10.1111/tpj.12294

## Sheet: Table S5
Table S5. Number of PPR, P-class, PLS-class and RFL sequences identified in the exome capture data sets.
class	# PPRs	# P-class	# PLS-class	# RFL
ERR753092	469	242	227	29
ERR753093	360	174	186	29
ERR753094	488	248	240	32
ERR753095	494	253	241	27
ERR753096	488	250	238	32
ERR753097	491	235	256	27
ERR753098	446	242	204	29
ERR753099	467	253	214	30
ERR753100	459	245	214	32
ERR753101	493	253	240	27
ERR753102	484	240	244	26
ERR753103	479	248	231	31
ERR753104	494	247	247	26
ERR753105	484	261	223	28
ERR753106	467	239	228	34
ERR753107	450	222	228	27
ERR753108	503	258	245	28
ERR753109	489	240	249	27
ERR753110	479	251	228	32
ERR753111	481	246	235	33
ERR753112	488	246	242	27
ERR753113	477	244	233	32
ERR753114	492	250	242	31
ERR753115	649	300	349	29
ERR753116	483	252	231	35
ERR753117	474	236	238	29
ERR753118	474	246	228	24
ERR753119	457	239	218	31
ERR753120	481	246	235	26
ERR753121	497	239	258	31
ERR753122	486	249	237	37
ERR753123	459	236	223	31
ERR753124	623	280	343	31
ERR753125	468	249	219	28
ERR753126	464	240	224	24
ERR753127	466	252	214	31
ERR753128	446	227	219	24
ERR753129	470	240	230	31
ERR753130	480	243	237	28
ERR753131	456	240	216	35
ERR753132	476	252	224	33
ERR753133	464	240	224	34
ERR753134	485	246	239	31
ERR753135	453	226	227	29
ERR753136	474	252	222	35
ERR753137	471	247	224	29
ERR753138	474	231	243	28
ERR753139	473	257	216	36
ERR753140	472	230	242	24
ERR753141	448	225	223	30
ERR753142	495	246	249	32
ERR753143	460	235	225	29
ERR753144	469	240	229	29
ERR753145	628	277	351	31
ERR753146	481	244	237	25
ERR753147	473	241	232	26
ERR753148	489	237	252	26
ERR753149	495	248	247	26
ERR753150	526	255	271	27
ERR753151	519	271	248	33
ERR753152	503	251	252	29
ERR753153	430	220	210	29
ERR753154	484	239	245	24
ERR753155	449	224	225	31
ERR753156	444	209	235	25
ERR753157	502	257	245	32
ERR753158	493	257	236	26
ERR753159	509	254	255	32
ERR753160	507	264	243	30
ERR753161	494	249	245	28
ERR753162	473	245	228	30
ERR753163	625	288	337	33
ERR753164	474	241	233	30
ERR753165	454	234	220	31
ERR753166	447	231	216	33
ERR753167	462	235	227	28
ERR753168	457	244	213	33
ERR753169	506	255	251	26
ERR753170	471	240	231	23
ERR753171	489	252	237	32
ERR753172	468	227	241	26
ERR753173	472	231	241	26
ERR753174	473	237	236	28
ERR753175	697	314	383	38
ERR753176	461	229	232	29
ERR753177	453	233	220	27
ERR753178	461	228	233	31
ERR753179	449	228	221	30
ERR753180	476	242	234	28
ERR753181	501	251	250	28
ERR753182	483	230	253	28
ERR753183	467	239	228	29
ERR753184	451	220	231	28
ERR753185	454	226	228	31
ERR753186	491	249	242	33
ERR753187	461	229	232	27
ERR753188	489	244	245	32
ERR753189	464	237	227	30
ERR753190	461	233	228	30
ERR753191	482	241	241	31
ERR753192	475	238	237	25
ERR753193	464	239	225	30
ERR753194	471	238	233	28
ERR753195	460	231	229	30
ERR753196	469	229	240	30
ERR753197	460	233	227	27
ERR753198	492	245	247	29
ERR753199	461	245	216	30
ERR753200	454	237	217	31
ERR753201	434	228	206	29
ERR753202	410	210	200	28
ERR753203	489	248	241	34
ERR753204	476	229	247	26
ERR753205	436	231	205	30
ERR753206	454	223	231	28
ERR753207	476	238	238	28
ERR753208	462	229	233	29
ERR753209	452	232	220	25
ERR753210	457	230	227	29
ERR753211	479	241	238	29
ERR753212	471	231	240	29
ERR753213	513	263	250	31
ERR753214	472	257	215	40
ERR753215	551	241	310	28
ERR753216	477	250	227	30
ERR753217	481	240	241	33
ERR753218	477	233	244	31
ERR753219	470	236	234	30
ERR753220	466	234	232	27
ERR753221	469	236	233	33
ERR753222	469	238	231	26
ERR753223	478	228	250	30
ERR753224	463	228	235	30
ERR753225	484	237	247	35
ERR753226	443	231	212	29
ERR753227	491	243	248	37
ERR753228	472	252	220	33
ERR753229	476	242	234	30
ERR753230	502	254	248	32
ERR753231	488	245	243	34
ERR753232	490	241	249	32
ERR753233	470	241	229	35
ERR753234	506	264	242	28
ERR753235	501	250	251	31
ERR753236	459	238	221	32
ERR753237	494	258	236	33
ERR753238	469	244	225	29
ERR753239	486	254	232	28
ERR753240	479	243	236	35
ERR753241	507	254	253	29
ERR753242	447	224	223	24
ERR753243	488	245	243	29
ERR753244	474	255	219	28
ERR753245	467	229	238	27
ERR753246	499	253	246	25
ERR753247	471	243	228	30
ERR753248	465	235	230	29
ERR753249	463	234	229	25
ERR753250	475	199	276	22
ERR753251	530	282	248	32
ERR753252	468	248	220	26
ERR753253	480	246	234	24
ERR753254	464	235	229	28
ERR753255	469	224	245	25
ERR753256	487	255	232	37
ERR753257	486	239	247	31
ERR753258	521	273	248	32
ERR753259	514	248	266	31
ERR753260	483	253	230	29
ERR753261	492	255	237	35
ERR753262	482	239	243	30
ERR753263	480	233	247	28
ERR753264	442	221	221	27
ERR753265	484	244	240	29
ERR753266	470	244	226	31
ERR753267	479	232	247	32
ERR753268	436	214	222	28
ERR753269	467	242	225	30
ERR753270	470	234	236	32
ERR753271	447	227	220	26
ERR753272	489	248	241	32
ERR753273	451	232	219	31
ERR753274	464	233	231	30
ERR753275	476	247	229	27
ERR753276	474	237	237	25
ERR753277	511	257	254	32
ERR753278	482	248	234	26
ERR753279	468	233	235	20
ERR753280	475	238	237	24
ERR753281	481	226	255	27
ERR753282	716	347	369	39
ERR753283	641	307	334	37
ERR753284	496	258	238	23
ERR753285	506	245	261	31
ERR753286	452	221	231	26
ERR753287	510	256	254	36
ERR753288	506	253	253	30
ERR753289	477	235	242	31
ERR753290	511	248	263	33
ERR753291	469	239	230	32
ERR753292	448	239	209	32
ERR753293	473	237	236	24
ERR753294	709	357	352	36
ERR753295	458	225	233	27
ERR753296	452	229	223	28
ERR753297	452	231	221	32
ERR753298	483	246	237	26
ERR753299	437	231	206	29
ERR753300	406	213	193	22
ERR753301	433	219	214	28
ERR753302	454	229	225	26
ERR753303	481	256	225	25
ERR753304	457	235	222	25
ERR753305	457	236	221	34
ERR753306	456	242	214	32
ERR753307	442	221	221	29
ERR753308	681	346	335	37
ERR753309	439	229	210	30
ERR753310	435	221	214	28
ERR753311	452	243	209	30
ERR753312	460	239	221	27
ERR753313	455	235	220	25
ERR753314	470	233	237	32
ERR753315	457	235	222	30
ERR753316	457	240	217	37
ERR753317	436	218	218	26
ERR753318	439	228	211	30
ERR753319	447	228	219	28
ERR753320	452	229	223	26
ERR753321	440	227	213	23
ERR753322	436	219	217	29
ERR753323	446	237	209	33
ERR753324	445	231	214	32
ERR753325	454	235	219	29
ERR753326	433	225	208	26
ERR753327	444	221	223	28
ERR753328	443	239	204	25
ERR753329	471	239	232	31
ERR753330	450	223	227	27
ERR753331	447	222	225	28
ERR753332	474	238	236	27
ERR753333	473	246	227	34
ERR753334	434	218	216	25
ERR753335	442	223	219	29
ERR753336	444	224	220	26
ERR753337	471	235	236	33
ERR753338	449	218	231	29
ERR753339	453	230	223	25
ERR753340	426	217	209	27
ERR753341	451	231	220	30
ERR753342	455	233	222	31
ERR753343	448	228	220	28
ERR753344	459	227	232	27
ERR753345	440	221	219	34
ERR753346	440	224	216	24
ERR753347	442	227	215	27
ERR753348	454	233	221	24
ERR753349	484	241	243	27
ERR753350	682	335	347	34
ERR753351	504	262	242	33
ERR753352	488	242	246	29
ERR271711	654	319	335	31
Total:	125281	63311	61970	7704

## Sheet: Table S6
Table S6. Overlapping START and END between RFL ORFs and scaffolds.
Acession name	PPR ORF [START-END]	ORIENTATION	scaffold name	scaffold [START-END]
ERR753097	[3118 - 905]	(REVERSE SENSE)	scf_jcf7180002041899	[1 - 3120]
ERR753097	[2700 - 562]	(REVERSE SENSE)	scf_jcf7180001960766	[1 - 3059]
ERR753097	[3 - 2060]		scf_jcf7180001960786	[1 - 2977]
ERR753097	[2919 - 442]	(REVERSE SENSE)	scf_jcf7180001962057	[1 - 2921]
ERR753097	[2889 - 667]	(REVERSE SENSE)	scf_jcf7180001974705	[1 - 2890]
ERR753097	[3 - 803]		scf_jcf7180002031474	[1 - 2879]
ERR753097	[716 - 2377]		scf_jcf7180002031474	[1 - 2879]
ERR753097	[1 - 2175]		scf_jcf7180002041656	[1 - 2812]
ERR753097	[3 - 2306]		scf_jcf7180001962189	[1 - 2659]
ERR753097	[3 - 1658]		scf_jcf7180002015794	[1 - 2611]
ERR753097	[2360 - 1113]	(REVERSE SENSE)	scf_jcf7180002034698	[1 - 2362]
ERR753097	[3 - 1775]		scf_jcf7180002038924	[1 - 2177]
ERR753097	[1 - 885]		scf_jcf7180002038994	[1 - 1837]
ERR753097	[1817 - 318]	(REVERSE SENSE)	scf_jcf7180001959979	[1 - 1819]
ERR753097	[3 - 809]		scf_jcf7180002014050	[1 - 1817]
ERR753097	[1698 - 1306]	(REVERSE SENSE)	scf_jcf7180001974715	[1 - 1699]
ERR753097	[1336 - 764]	(REVERSE SENSE)	scf_jcf7180001974715	[1 - 1699]
ERR753097	[1403 - 315]	(REVERSE SENSE)	scf_jcf7180001996193	[1 - 1564]
ERR753097	[3 - 1154]		scf_jcf7180002006970	[1 - 1154]
ERR753097	[1029 - 1]	(REVERSE SENSE)	scf_jcf7180002009181	[1 - 1031]
ERR753097	[2 - 313]		scf_jcf7180001978948	[1 - 904]
ERR753097	[171 - 884]		scf_jcf7180001968444	[1 - 886]
ERR753097	[3 - 575]		scf_jcf7180002044171	[1 - 861]
ERR753097	[845 - 252]	(REVERSE SENSE)	scf_jcf7180002012644	[1 - 845]
ERR753097	[832 - 2]	(REVERSE SENSE)	scf_jcf7180002036138	[1 - 832]
ERR753097	[626 - 3]	(REVERSE SENSE)	scf_jcf7180001993366	[1 - 626]
ERR753097	[553 - 2]	(REVERSE SENSE)	scf_jcf7180001985834	[1 - 553]

## Sheet: Table S7
Table S7. Representatives of 68 POG sequences identified across 262 barley accessions. Length means the amino acid length of the identified ORF.
ID	PPR motif structure	Length	ERR271711	Length	HvRFL	Length	ERR753092	Length	ERR753093	Length	ERR753094	Length	ERR753095	Length	ERR753096	Length	ERR753097	Length	ERR753098	Length	ERR753099	Length	ERR753100	Length	ERR753101	Length	ERR753102	Length	ERR753103	Length	ERR753104	Length	ERR753105	Length	ERR753106	Length	ERR753107	Length	ERR753108	Length	ERR753109	Length	ERR753110	Length	ERR753111	Length	ERR753112	Length	ERR753113
POG01	56-P-46-P-P-P-P-P-P-P-P-P-P-P-P-P-P-P-P-P-P-38	807	ERR271711.Morex_ExC_Masurca_jcf7180017454233_3	807	HvRFL01	807	0	0	ERR753093.final.genome.scf_scf7180000328644_2	724	ERR753094.final.genome.scf_jcf7180001641028_3	688	ERR753095.final.genome.scf_jcf7180001843779_4	734	0	0	ERR753097.genome.scf_jcf7180001960786_1	686	0	0	ERR753099.final.genome.scf_jcf7180003256493_3	674	ERR753100.genome.scf_jcf7180003730794_1	673	ERR753101.final.genome.scf_jcf7180001490533_2	724	ERR753102.final.genome.scf_jcf7180001491332_4	747	ERR753103.final.genome.scf_jcf7180001499010_2	711	ERR753104.final.genome.scf_jcf7180001711645_1	695	ERR753105.final.genome.scf_jcf7180001572475_3	689	ERR753106.final.genome.scf_jcf7180001530179_4	738	ERR753107.final.genome.scf_jcf7180002043579_3	685	ERR753108.final.genome.scf_jcf7180001509885_1	688	ERR753109.genome.scf_jcf7180001629306_2	689	ERR753110.genome.scf_jcf7180001659935_4	744	ERR753111.genome.scf_jcf7180001727574_4	701	ERR753112.genome.scf_jcf7180001735392_2	725	ERR753113.genome.scf_jcf7180001620208_2
POG02	58-P-48-P-P-P-P-P-P-P-P-P-P-P-P-P-P-P-P-P-P-70	845	ERR271711.Morex_ExC_Masurca_jcf7180017475389_3	277	HvRFL04	845	0	0	ERR753093.final.genome.scf_scf7180000351791_1	120	0	0	0	0	0	0	0	0	0	0	ERR753099.final.genome.scf_jcf7180003302600_1	128	0	0	0	0	0	0	0	0	0	0	0	0	ERR753106.final.genome.scf_jcf7180001456499_4	483	0	0	0	0	0	0	ERR753110.genome.scf_jcf7180001608450_3	278	0	0	0	0	0
POG03	195-P-P-P-P-P-P-P-P-P-P-P-P-P-P-P-P-P-P-P-35	899	0	0	MULTI, HvRFL06, HvRFL07	899, 899	0	0	MULTI, ERR753093.final.genome.scf_scf7180000356931_1, ERR753093.final.genome.scf_scf7180000341721_1	187, 156	0	0	ERR753095.final.genome.scf_jcf7180001893152_3	295	ERR753096.final.genome.scf_jcf7180001769792_3	261	0	0	0	0	0	0	0	0	0	0	ERR753102.final.genome.scf_jcf7180001441415_3	216	ERR753103.final.genome.scf_jcf7180001573246_5	458	0	0	0	0	ERR753106.final.genome.scf_jcf7180001503420_2	148	ERR753107.final.genome.scf_jcf7180002128575_5	369	0	0	0	0	0	0	ERR753111.genome.scf_jcf7180001695944_3	298	ERR753112.genome.scf_jcf7180001685232_4	186	0
POG04	197-P-P-P-P-P-P-P-P-P-P-P-P-P-P-P-P-P-P-70	901	MULTI, ERR271711.Morex_ExC_Masurca_jcf7180017454808_1, ERR271711.Morex_ExC_Masurca_jcf7180017469541_1	159, 159	HvRFL08	901	0	0	0	0	ERR753094.final.genome.scf_jcf7180001718351_4	469	0	0	ERR753096.final.genome.scf_jcf7180001802848_1	251	MULTI, ERR753097.genome.scf_jcf7180002041899_6, ERR753097.genome.scf_jcf7180002036138_3	738, 277	0	0	ERR753099.final.genome.scf_jcf7180003260027_2	341	0	0	ERR753101.final.genome.scf_jcf7180001482898_1	122	0	0	0	0	ERR753104.final.genome.scf_jcf7180001735562_3	212	MULTI, ERR753105.final.genome.scf_jcf7180001623255_2, ERR753105.final.genome.scf_jcf7180001620660_2	392, 327	0	0	ERR753107.final.genome.scf_jcf7180002042590_1	150	0	0	0	0	0	0	ERR753111.genome.scf_jcf7180001736272_1	187	0	0	0
POG05	221-P-P-P-P-P-P-P-P-P-P-P-P-P-P-P-P-P-P-P-P	925	MULTI, ERR271711.Morex_ExC_Masurca_jcf7180017507228_1, ERR271711.Morex_ExC_Masurca_jcf7180017454809_1, ERR271711.Morex_ExC_Masurca_jcf7180017459881_1, ERR271711.Morex_ExC_Masurca_jcf7180017552197_1	385, 336, 262, 228	MULTI, HvRFL09, HvRFL03, HvRFL24	925, 903, 903	0	0	MULTI, ERR753093.final.genome.scf_scf7180000350677_1, ERR753093.final.genome.scf_scf7180000364857_1, ERR753093.final.genome.scf_scf7180000334743_1, ERR753093.final.genome.scf_scf7180000343136_1	163, 144, 131, 113	0	0	0	0	ERR753096.final.genome.scf_jcf7180001768063_3	131	ERR753097.genome.scf_jcf7180001993366_2	208	ERR753098.final.genome.scf_jcf7180003646927_2	284	MULTI, ERR753099.final.genome.scf_jcf7180003339762_1, ERR753099.final.genome.scf_jcf7180003339362_1, ERR753099.final.genome.scf_jcf7180003300806_1, ERR753099.final.genome.scf_jcf7180003335504_1, ERR753099.final.genome.scf_jcf7180003258949_2	415, 263, 145, 141, 104	MULTI, ERR753100.genome.scf_jcf7180003727071_2, ERR753100.genome.scf_jcf7180003682976_2, ERR753100.genome.scf_jcf7180003757400_1	353, 167, 112	ERR753101.final.genome.scf_jcf7180001508705_1	113	ERR753102.final.genome.scf_jcf7180001441950_6	524	ERR753103.final.genome.scf_jcf7180001583239_6	473	MULTI, ERR753104.final.genome.scf_jcf7180001716157_2, ERR753104.final.genome.scf_jcf7180001657119_1	482, 113	ERR753105.final.genome.scf_jcf7180001649651_2	296	ERR753106.final.genome.scf_jcf7180001457426_1	270	ERR753107.final.genome.scf_jcf7180002042688_1	163	ERR753108.final.genome.scf_jcf7180001457360_3	328	MULTI, ERR753109.genome.scf_jcf7180001641037_2, ERR753109.genome.scf_jcf7180001582404_1	237, 113	ERR753110.genome.scf_jcf7180001586115_1	127	ERR753111.genome.scf_jcf7180001652017_1	172	ERR753112.genome.scf_jcf7180001743315_4	524	MULTI, ERR753113.genome.scf_jcf7180001626637_1, ERR753113.genome.scf_jcf7180001601483_1
POG06	150-P-P-P-P-P-P-P-P-P-P-P-P-P-P-P-P-P-P-70	854	ERR271711.Morex_ExC_Masurca_jcf7180017547194_8	854	HvRFL12	854	ERR753092.final.genome.scf_jcf7180002085036_5	722	ERR753093.final.genome.scf_scf7180000329514_2	807	ERR753094.final.genome.scf_jcf7180001643655_1	741	ERR753095.final.genome.scf_jcf7180001905332_1	741	ERR753096.final.genome.scf_jcf7180001733918_5	609	ERR753097.genome.scf_jcf7180001974705_5	741	0	0	ERR753099.final.genome.scf_jcf7180003305000_5	690	ERR753100.genome.scf_jcf7180003686147_1	691	ERR753101.final.genome.scf_jcf7180001441840_1	734	ERR753102.final.genome.scf_jcf7180001439560_5	739	ERR753103.final.genome.scf_jcf7180001504262_1	738	ERR753104.final.genome.scf_jcf7180001738126_2	754	ERR753105.final.genome.scf_jcf7180001578364_1	743	ERR753106.final.genome.scf_jcf7180001510354_2	777	ERR753107.final.genome.scf_jcf7180002045649_1	728	ERR753108.final.genome.scf_jcf7180001533325_1	746	ERR753109.genome.scf_jcf7180001560547_1	732	ERR753110.genome.scf_jcf7180001591732_5	742	ERR753111.genome.scf_jcf7180001657519_1	740	ERR753112.genome.scf_jcf7180001674515_6	754	ERR753113.genome.scf_jcf7180001547172_6
POG07	145-P-P-P-P-P-P-P-P-P-P-P-P-P-P-P-P-P-P-35-P	849	ERR271711.Morex_ExC_Masurca_jcf7180017547953_3	849	HvRFL13	849	0	0	ERR753093.final.genome.scf_scf7180000329531_8	807	0	0	0	0	0	0	0	0	0	0	0	0	0	0	0	0	0	0	0	0	0	0	0	0	0	0	0	0	0	0	0	0	0	0	0	0	0	0	0
POG08	198-P-P-P-P-P-P-P-P-P-P-P-P-P-P-P-P-P-P-70	904	MULTI, ERR271711.Morex_ExC_Masurca_jcf7180017497114_3, ERR271711.Morex_ExC_Masurca_jcf7180017496868_2	254, 127	HvRFL14	904	0	0	0	0	ERR753094.final.genome.scf_jcf7180001651681_3	859	0	0	0	0	0	0	0	0	0	0	0	0	0	0	0	0	0	0	0	0	0	0	0	0	0	0	ERR753108.final.genome.scf_jcf7180001494163_3	858	0	0	0	0	0	0	0	0	0
POG09	157-P-P-P-P-P-P-P-P-P-P-P-P-P-P-P-P-P-P-70	861	0	0	HvRFL23	861	ERR753092.final.genome.scf_jcf7180002129831_1	451	0	0	0	0	ERR753095.final.genome.scf_jcf7180001891051_2	110	0	0	0	0	ERR753098.final.genome.scf_jcf7180003623998_8	744	MULTI, ERR753099.final.genome.scf_jcf7180003334970_4, ERR753099.final.genome.scf_jcf7180003300830_2	504, 192	0	0	0	0	ERR753102.final.genome.scf_jcf7180001508669_3	161	0	0	0	0	0	0	0	0	ERR753107.final.genome.scf_jcf7180002042916_1	557	ERR753108.final.genome.scf_jcf7180001531820_7	794	0	0	MULTI, ERR753110.genome.scf_jcf7180001670737_4, ERR753110.genome.scf_jcf7180001586027_3	526, 332	0	0	0	0	0
POG10	395-P-P-P-P-P-P-P-113	755	0	0	HvRFLchr1H34969	755	0	0	0	0	0	0	0	0	0	0	0	0	0	0	0	0	0	0	0	0	0	0	0	0	0	0	0	0	0	0	0	0	0	0	ERR753109.genome.scf_jcf7180001607369_1	137	0	0	0	0	0	0	0
POG11	56-P-46-P-P-P-P-P-P-P-P-P-P-P-315	839	0	0	HvRFLchr1H1299386	839	0	0	0	0	0	0	0	0	0	0	0	0	0	0	0	0	0	0	0	0	0	0	0	0	0	0	0	0	0	0	0	0	0	0	0	0	0	0	0	0	0	0	0
POG12	126-P-P-P-P-P-P-P-P-P-P-P-P-P-P-P-P-P	722	0	0	HvRFLchrUn242864	722	0	0	0	0	0	0	0	0	0	0	0	0	0	0	0	0	0	0	0	0	0	0	0	0	0	0	0	0	0	0	0	0	0	0	0	0	0	0	0	0	0	0	0
POG13	P-P-P-P-P-P-P-P-P-P-P-P-P-P-P-P-P-P-P-P-P-16	762	0	0	0	0	0	0	0	0	ERR753094.final.genome.scf_jcf7180001717420_5	680	0	0	0	0	0	0	0	0	0	0	0	0	0	0	0	0	0	0	0	0	0	0	0	0	ERR753107.final.genome.scf_jcf7180002131036_1	457	0	0	0	0	0	0	0	0	0	0	0
POG14	31-P-P-P-P-P-P-P-P-P-P-P-P-P-P-P-P-P-P-P-P	735	0	0	0	0	0	0	0	0	0	0	0	0	0	0	0	0	0	0	0	0	0	0	0	0	0	0	0	0	0	0	0	0	0	0	0	0	0	0	0	0	0	0	0	0	0	0	0
POG15	34-P-34-P-P-P-P-P-P-P-P-P-P-P-P-P-P-P-P-P-13	715	ERR271711.Morex_ExC_Masurca_jcf7180017455211_3	713	HvRFL19	713	ERR753092.final.genome.scf_jcf7180002159041_5	713	ERR753093.final.genome.scf_scf7180000354365_2	713	ERR753094.final.genome.scf_jcf7180001686306_3	713	ERR753095.final.genome.scf_jcf7180001898584_6	399	ERR753096.final.genome.scf_jcf7180001774617_3	713	ERR753097.genome.scf_jcf7180001960766_6	713	0	0	0	0	0	0	ERR753101.final.genome.scf_jcf7180001489955_6	713	ERR753102.final.genome.scf_jcf7180001442345_6	713	ERR753103.final.genome.scf_jcf7180001555279_3	713	ERR753104.final.genome.scf_jcf7180001660187_3	713	ERR753105.final.genome.scf_jcf7180001573966_3	713	MULTI, ERR753106.final.genome.scf_jcf7180001457559_4, ERR753106.final.genome.scf_jcf7180001457559_3	544, 168	ERR753107.final.genome.scf_jcf7180002100364_4	713	ERR753108.final.genome.scf_jcf7180001509041_3	437	ERR753109.genome.scf_jcf7180001560582_5	713	ERR753110.genome.scf_jcf7180001666315_3	713	ERR753111.genome.scf_jcf7180001652817_6	713	ERR753112.genome.scf_jcf7180001662320_5	713	ERR753113.genome.scf_jcf7180001602705_3
POG16	29-P-P-P-P-P-P-P-P-P-P-P-P-P-P-P-P-P-P-35-P	733	0	0	0	0	0	0	0	0	0	0	0	0	0	0	0	0	0	0	0	0	0	0	0	0	0	0	0	0	0	0	0	0	0	0	0	0	0	0	0	0	0	0	0	0	0	0	0
POG17	54-P-P-P-P-P-P-P-P-P-P-P-P-P-P-P-P-P-P-P-P	758	0	0	0	0	0	0	0	0	0	0	0	0	0	0	0	0	0	0	0	0	0	0	0	0	0	0	ERR753103.final.genome.scf_jcf7180001547413_2	230	0	0	0	0	0	0	0	0	0	0	0	0	0	0	0	0	0	0	0
POG18	83-P-P-P-P-P-P-P-P-P-P-P-P-P-P-P-P-P-P-P	751	0	0	0	0	0	0	0	0	0	0	0	0	0	0	0	0	0	0	0	0	0	0	0	0	0	0	0	0	0	0	0	0	0	0	0	0	0	0	0	0	0	0	0	0	0	0	0
POG19	24-P-P-P-P-P-P-P-P-P-P-P-P-P-P-P-P-P-31	654	0	0	0	0	0	0	0	0	0	0	0	0	0	0	0	0	0	0	0	0	0	0	0	0	0	0	0	0	0	0	0	0	0	0	0	0	0	0	0	0	0	0	0	0	0	0	0
POG20	149-P-P-P-P-P-P-P-P-P-P-P-P-P-P-P-P-P-P-P-P	853	0	0	0	0	ERR753092.final.genome.scf_jcf7180002092731_5	737	0	0	0	0	0	0	0	0	0	0	0	0	0	0	0	0	0	0	ERR753102.final.genome.scf_jcf7180001442617_1	738	ERR753103.final.genome.scf_jcf7180001504716_1	215	0	0	ERR753105.final.genome.scf_jcf7180001578665_5	734	0	0	0	0	0	0	ERR753109.genome.scf_jcf7180001629298_1	741	ERR753110.genome.scf_jcf7180001660822_1	728	0	0	ERR753112.genome.scf_jcf7180001665358_1	738	0
POG21	106-P-P-P-P-P-P-P-P-P-P-P-P-P-P-P-P-P-P-P-P	810	0	0	0	0	ERR753092.final.genome.scf_jcf7180002127047_2	198	MULTI, ERR753093.final.genome.scf_scf7180000339664_1, ERR753093.final.genome.scf_scf7180000362246_1	172, 124	ERR753094.final.genome.scf_jcf7180001688400_1	141	0	0	0	0	ERR753097.genome.scf_jcf7180002014050_1	269	MULTI, ERR753098.final.genome.scf_jcf7180003656458_1, ERR753098.final.genome.scf_jcf7180003649221_5	464, 114	0	0	MULTI, ERR753100.genome.scf_jcf7180003762567_1, ERR753100.genome.scf_jcf7180003727131_1	572, 263	ERR753101.final.genome.scf_jcf7180001521603_1	270	ERR753102.final.genome.scf_jcf7180001516764_3	206	ERR753103.final.genome.scf_jcf7180001499284_1	270	MULTI, ERR753104.final.genome.scf_jcf7180001751087_2, ERR753104.final.genome.scf_jcf7180001751841_1	739, 113	0	0	MULTI, ERR753106.final.genome.scf_jcf7180001542500_1, ERR753106.final.genome.scf_jcf7180001505896_2, ERR753106.final.genome.scf_jcf7180001469310_1, ERR753106.final.genome.scf_jcf7180001541535_1	478, 293, 166, 166	ERR753107.final.genome.scf_jcf7180002128647_1	429	ERR753108.final.genome.scf_jcf7180001460081_1	328	ERR753109.genome.scf_jcf7180001638290_7	532	ERR753110.genome.scf_jcf7180001670828_6	692	ERR753111.genome.scf_jcf7180001669860_2	172	ERR753112.genome.scf_jcf7180001747242_1	240	MULTI, ERR753113.genome.scf_jcf7180001629195_2, ERR753113.genome.scf_jcf7180001629687_1
POG22	44-P-P-P-P-P-P-P-P-P-P-P-P-P-P-P-P-P-P-P-P-1	749	0	0	0	0	0	0	0	0	ERR753094.final.genome.scf_jcf7180001716399_1	572	0	0	0	0	0	0	0	0	0	0	0	0	0	0	0	0	0	0	0	0	0	0	0	0	0	0	0	0	0	0	0	0	0	0	0	0	0
POG23	68-P-P-P-P-P-P-P-P-P-P-P-P-P-P-P-P-P-40	706	0	0	0	0	0	0	0	0	0	0	0	0	0	0	0	0	0	0	0	0	0	0	0	0	0	0	0	0	0	0	0	0	0	0	0	0	0	0	0	0	0	0	0	0	0	0	0
POG24	65-P-P-P-P-P-P-P-P-P-P-P-P-P-P-P-P-P-35-P	733	0	0	0	0	0	0	0	0	0	0	0	0	0	0	0	0	0	0	0	0	0	0	0	0	0	0	0	0	0	0	0	0	0	0	0	0	0	0	0	0	0	0	0	0	0	0	0
POG25	44-P-P-P-P-P-P-P-P-P-P-P-P-P-P-P-P-P-P-35-P	748	0	0	0	0	0	0	0	0	0	0	0	0	0	0	0	0	0	0	0	0	0	0	0	0	0	0	0	0	0	0	0	0	ERR753106.final.genome.scf_jcf7180001542501_2	587	0	0	0	0	0	0	0	0	0	0	0	0	0
POG26	154-P-P-P-P-P-P-P-P-P-P-P-P-P-P-P-P-P-P-35-P	858	0	0	0	0	0	0	0	0	MULTI, ERR753094.final.genome.scf_jcf7180001685857_3, ERR753094.final.genome.scf_jcf7180001646494_4	478, 404	ERR753095.final.genome.scf_jcf7180001914942_2	792	ERR753096.final.genome.scf_jcf7180001769142_6	458	0	0	ERR753098.final.genome.scf_jcf7180003641273_1	777	ERR753099.final.genome.scf_jcf7180003335454_1	738	ERR753100.genome.scf_jcf7180003733636_5	756	0	0	0	0	0	0	0	0	0	0	ERR753106.final.genome.scf_jcf7180001459667_6	790	ERR753107.final.genome.scf_jcf7180002128509_2	795	ERR753108.final.genome.scf_jcf7180001458377_5	787	0	0	0	0	0	0	0	0	MULTI, ERR753113.genome.scf_jcf7180001619321_2, ERR753113.genome.scf_jcf7180001623949_2
POG27	31-P-P-P-P-P-P-P-P-P-P-P-P-P-P-P-P-P-P-P-P	735	0	0	0	0	0	0	0	0	0	0	MULTI, ERR753095.final.genome.scf_jcf7180001927159_1, ERR753095.final.genome.scf_jcf7180001891342_2	504, 401	0	0	ERR753097.genome.scf_jcf7180001985834_1	184	0	0	0	0	0	0	0	0	0	0	0	0	0	0	0	0	0	0	0	0	0	0	0	0	0	0	ERR753111.genome.scf_jcf7180001701652_1	419	0	0	0
POG28	46-P-47-P-P-P-P-P-P-P-P-P-P-P-P-P-P-P-P-33-P-50	810	0	0	0	0	0	0	0	0	0	0	0	0	ERR753096.final.genome.scf_jcf7180001753159_4	694	0	0	0	0	0	0	0	0	0	0	0	0	0	0	0	0	ERR753105.final.genome.scf_jcf7180001627527_1	307	0	0	0	0	0	0	0	0	0	0	ERR753111.genome.scf_jcf7180001706756_2	718	0	0	0
POG29	67-P-P-P-P-P-P-P-P-P-P-P-P-P-P-P-P-P-70	736	0	0	0	0	0	0	0	0	0	0	0	0	0	0	0	0	0	0	0	0	0	0	0	0	0	0	0	0	0	0	0	0	0	0	0	0	0	0	0	0	0	0	0	0	0	0	0
POG30	101-P-P-P-P-P-P-P-P-P-P-P-P-P-P-P-P-P-P-35-P	805	0	0	0	0	0	0	0	0	0	0	0	0	0	0	0	0	0	0	0	0	0	0	0	0	0	0	0	0	0	0	0	0	0	0	0	0	0	0	0	0	0	0	0	0	0	0	0
POG31	41-P-P-P-P-P-P-P-P-P-P-P-P-P-P-P-P-P-P-P-35	745	0	0	0	0	0	0	0	0	0	0	0	0	0	0	0	0	0	0	0	0	0	0	0	0	0	0	0	0	0	0	0	0	0	0	0	0	0	0	0	0	0	0	0	0	0	0	0
POG32	28-P-P-P-P-P-P-P-P-P-P-P-P-P-P-P-P-P-P-50	711	0	0	0	0	0	0	0	0	0	0	0	0	0	0	0	0	0	0	0	0	0	0	0	0	0	0	0	0	0	0	0	0	0	0	0	0	0	0	0	0	0	0	0	0	0	0	0
POG33	33-P-P-P-P-P-P-P-P-P-P-P-P-P-P-P-P-P-P-P-P	737	0	0	0	0	0	0	0	0	0	0	0	0	0	0	0	0	0	0	0	0	0	0	0	0	0	0	0	0	0	0	0	0	0	0	0	0	0	0	0	0	0	0	0	0	0	0	0
POG34	38-P-P-P-P-P-P-P-P-P-P-P-P-P-P-P-P-P-P-P-P	742	0	0	0	0	0	0	0	0	ERR753094.final.genome.scf_jcf7180001648560_1	589	0	0	0	0	0	0	0	0	ERR753099.final.genome.scf_jcf7180003299887_1	233	0	0	0	0	ERR753102.final.genome.scf_jcf7180001441705_1	328	0	0	0	0	0	0	0	0	0	0	ERR753108.final.genome.scf_jcf7180001543881_6	240	0	0	0	0	0	0	0	0	0
POG35	72-P-P-P-P-P-P-P-P-P-P-P-P-P-P-P-P-P-4	674	0	0	0	0	0	0	0	0	0	0	0	0	0	0	0	0	0	0	0	0	0	0	0	0	0	0	0	0	0	0	0	0	0	0	0	0	0	0	0	0	0	0	0	0	0	0	0
POG36	P-P-P-P-P-P-P-P-P-P-P-P-P-P-P-P-P-P-P-P-35-P	790	0	0	0	0	0	0	0	0	0	0	0	0	0	0	0	0	0	0	0	0	0	0	0	0	0	0	0	0	0	0	ERR753105.final.genome.scf_jcf7180001629674_2	738	0	0	0	0	0	0	0	0	0	0	0	0	ERR753112.genome.scf_jcf7180001747706_2	740	0
POG37	49-P-P-P-P-P-P-P-P-P-P-P-P-P-P-P-P-P-P-P-P-P	799	0	0	0	0	0	0	0	0	0	0	0	0	0	0	0	0	0	0	0	0	0	0	ERR753101.final.genome.scf_jcf7180001450133_1	785	0	0	ERR753103.final.genome.scf_jcf7180001504716_2	577	ERR753104.final.genome.scf_jcf7180001663671_1	782	0	0	0	0	0	0	0	0	0	0	0	0	ERR753111.genome.scf_jcf7180001708660_1	782	0	0	0
POG38	49-P-P-P-P-P-P-P-P-P-P-P-P-P-P-P-P-P-P-P-P-7	760	0	0	0	0	0	0	0	0	0	0	0	0	0	0	0	0	0	0	0	0	0	0	0	0	0	0	0	0	0	0	0	0	0	0	0	0	0	0	0	0	0	0	0	0	0	0	0
POG39	5-P-P-44-P-P-P-P-P-P-P-P-P-P-P-P-P-P-P-P-P	711	0	0	0	0	0	0	ERR753093.final.genome.scf_scf7180000365155_1	115	0	0	0	0	0	0	0	0	0	0	0	0	0	0	0	0	0	0	0	0	0	0	0	0	0	0	0	0	0	0	0	0	0	0	0	0	0	0	0
POG40	111-P-P-P-P-P-P-P-P-P-P-P-P-P-P-P-P-P-P-P-3	781	0	0	0	0	ERR753092.final.genome.scf_jcf7180002080270_3	687	0	0	0	0	0	0	ERR753096.final.genome.scf_jcf7180001721523_4	702	0	0	ERR753098.final.genome.scf_jcf7180003640803_4	675	0	0	0	0	0	0	0	0	0	0	0	0	0	0	0	0	0	0	0	0	0	0	0	0	0	0	0	0	0
POG41	P-P-P-P-P-P-36-P-P-P-P-P-P-P-P-P-P-P-48	699	0	0	0	0	0	0	0	0	0	0	0	0	0	0	0	0	0	0	0	0	0	0	0	0	0	0	0	0	0	0	0	0	0	0	0	0	0	0	0	0	0	0	0	0	0	0	0
POG42	4-P-P-P-P-P-P-P-P-P-P-P-P-P-P-P-P-P-P-P	672	0	0	0	0	0	0	0	0	0	0	0	0	0	0	0	0	0	0	0	0	0	0	0	0	0	0	0	0	0	0	0	0	0	0	0	0	0	0	0	0	0	0	0	0	0	0	0
POG43	27-P-P-P-P-P-P-P-P-P-P-P-P-P-P-P-P-P-P-P-P	731	ERR271711.Morex_ExC_Masurca_jcf7180017455592_1	299	0	0	ERR753092.final.genome.scf_jcf7180002163690_4	330	0	0	0	0	0	0	0	0	0	0	0	0	0	0	0	0	0	0	ERR753102.final.genome.scf_jcf7180001516454_6	697	0	0	0	0	0	0	0	0	0	0	0	0	0	0	0	0	0	0	0	0	0
POG44	88-P-P-P-P-P-P-P-P-P-P-P-P-P-P-P-P-P-P-P-P-P-P-P-P-P-P-35-P	1097	0	0	0	0	0	0	0	0	0	0	0	0	0	0	0	0	ERR753098.final.genome.scf_jcf7180003621751_1	721	0	0	0	0	ERR753101.final.genome.scf_jcf7180001499959_2	97	0	0	0	0	0	0	0	0	0	0	0	0	0	0	0	0	0	0	0	0	0	0	0
POG45	122-P-P-P-P-P-P-P-P-P-P-31-P-P-P-P-36	681	ERR271711.Morex_ExC_Masurca_jcf7180017489976_2	448	0	0	0	0	0	0	0	0	0	0	0	0	0	0	0	0	0	0	0	0	0	0	0	0	0	0	0	0	0	0	0	0	0	0	0	0	0	0	0	0	ERR753111.genome.scf_jcf7180001653665_1	427	0	0	0
POG46	26-P-P-P-P-P-P-P-P-P-P-P-P-P-P-P-P-P-P-P	695	0	0	0	0	0	0	0	0	0	0	0	0	0	0	0	0	0	0	0	0	0	0	0	0	0	0	0	0	0	0	0	0	0	0	0	0	0	0	0	0	0	0	0	0	0	0	ERR753113.genome.scf_jcf7180001556012_2
POG47	92-P-P-P-P-P-P-P-P-P-P-P-P-P-P-P-P-P-P-P-35	796	0	0	0	0	0	0	0	0	0	0	0	0	0	0	ERR753097.genome.scf_jcf7180002038994_1	295	0	0	ERR753099.final.genome.scf_jcf7180003256367_2	225	0	0	0	0	0	0	0	0	ERR753104.final.genome.scf_jcf7180001749828_5	440	0	0	ERR753106.final.genome.scf_jcf7180001542989_1	310	0	0	0	0	ERR753109.genome.scf_jcf7180001637876_2	739	0	0	MULTI, ERR753111.genome.scf_jcf7180001737610_7, ERR753111.genome.scf_jcf7180001736271_1	611, 299	0	0	ERR753113.genome.scf_jcf7180001627085_8
POG48	78-P-P-P-P-P-P-P-P-P-P-P-P-P-P-P-P-P-11	688	0	0	0	0	0	0	0	0	0	0	ERR753095.final.genome.scf_jcf7180001898584_7	362	0	0	0	0	0	0	ERR753099.final.genome.scf_jcf7180003304854_1	633	ERR753100.genome.scf_jcf7180003686167_1	627	0	0	0	0	0	0	0	0	0	0	0	0	0	0	ERR753108.final.genome.scf_jcf7180001509041_4	275	0	0	0	0	0	0	0	0	0
POG49	48-P-P-P-P-P-P-P-P-P-P-P-P-P-P-P-P-P-P-42	724	0	0	0	0	0	0	0	0	0	0	0	0	0	0	0	0	0	0	0	0	0	0	0	0	0	0	0	0	0	0	0	0	0	0	0	0	0	0	0	0	0	0	0	0	0	0	0
POG50	61-P-P-P-P-P-P-P-P-P-P-P-P-P-P-P-P-P-P-35-P	765	0	0	0	0	0	0	0	0	0	0	0	0	0	0	0	0	0	0	0	0	0	0	0	0	0	0	0	0	0	0	0	0	0	0	0	0	0	0	ERR753109.genome.scf_jcf7180001639660_3	299	0	0	0	0	0	0	0
POG51	65-P-P-P-P-P-P-P-P-P-P-P-P-P-P-P-P-P-35-P	733	ERR271711.Morex_ExC_Masurca_jcf7180017526931_1	520	0	0	0	0	0	0	0	0	0	0	0	0	0	0	0	0	0	0	ERR753100.genome.scf_jcf7180003759412_7	710	0	0	0	0	0	0	0	0	0	0	0	0	0	0	0	0	0	0	0	0	0	0	0	0	0
POG52	27-P-P-P-P-P-P-P-P-P-P-P-P-P-P-P-P-P-P-P-P	731	0	0	0	0	0	0	0	0	0	0	0	0	0	0	0	0	0	0	0	0	0	0	0	0	0	0	0	0	0	0	0	0	0	0	0	0	0	0	0	0	0	0	0	0	0	0	0
POG53	40-P-P-P-P-P-P-P-P-P-P-P-P-P-P-P-P-P-P-35-P	744	0	0	0	0	0	0	0	0	0	0	0	0	0	0	0	0	0	0	0	0	0	0	0	0	0	0	0	0	0	0	0	0	0	0	0	0	0	0	0	0	0	0	0	0	0	0	0
POG54	75-P-P-P-P-P-P-P-P-P-P-P-P-P-P-P-P-P-P-P-P	779	0	0	0	0	0	0	0	0	0	0	0	0	0	0	ERR753097.genome.scf_jcf7180002031474_3	554	0	0	0	0	0	0	0	0	0	0	0	0	0	0	0	0	0	0	0	0	0	0	0	0	0	0	0	0	0	0	0
POG55	77-P-P-P-P-P-P-P-P-P-P-P-P-P-P-P-P-P-P-70	783	0	0	0	0	0	0	0	0	0	0	0	0	0	0	0	0	0	0	0	0	0	0	0	0	0	0	0	0	0	0	0	0	0	0	0	0	0	0	0	0	0	0	0	0	0	0	0
POG56	79-P-P-P-P-P-P-P-P-P-P-P-P-P-P-P-P-P-P-70	783	0	0	0	0	0	0	0	0	0	0	0	0	ERR753096.final.genome.scf_jcf7180001755671_1	122	0	0	ERR753098.final.genome.scf_jcf7180003573252_2	242	0	0	0	0	0	0	0	0	0	0	0	0	0	0	0	0	0	0	0	0	0	0	0	0	0	0	0	0	0
POG57	P-35-P-P-P-P-P-P-P-P-P-P-P-P-P-P-P-P-P-P-35-P	774	0	0	0	0	0	0	0	0	0	0	0	0	0	0	0	0	0	0	0	0	0	0	0	0	0	0	0	0	0	0	0	0	0	0	0	0	0	0	0	0	0	0	0	0	0	0	0
POG58	27-P-P-P-P-P-P-P-P-P-P-P-P-P-P-P-P-P-P-12	672	0	0	0	0	0	0	0	0	0	0	0	0	0	0	0	0	0	0	0	0	0	0	0	0	0	0	0	0	0	0	0	0	0	0	0	0	0	0	0	0	0	0	0	0	0	0	0
POG59	51-P-P-P-P-P-P-P-P-P-P-P-P-P-P-P-P-P-P-P	720	0	0	HvRFLchr2H867467	136	ERR753092.final.genome.scf_jcf7180002128588_3	347	0	0	ERR753094.final.genome.scf_jcf7180001682911_1	276	0	0	0	0	0	0	0	0	0	0	0	0	0	0	0	0	0	0	0	0	ERR753105.final.genome.scf_jcf7180001659411_7	104	0	0	0	0	0	0	0	0	ERR753110.genome.scf_jcf7180001634786_3	136	ERR753111.genome.scf_jcf7180001707819_6	136	0	0	0
POG60	79-P-P-P-P-P-P-P-P-P-P-P-P-P-P-P-P-P-P-35-P	783	0	0	0	0	ERR753092.final.genome.scf_jcf7180002079797_1	435	0	0	0	0	0	0	ERR753096.final.genome.scf_jcf7180001772804_1	142	0	0	0	0	0	0	0	0	0	0	ERR753102.final.genome.scf_jcf7180001484614_2	129	ERR753103.final.genome.scf_jcf7180001582345_5	580	ERR753104.final.genome.scf_jcf7180001730879_6	748	0	0	0	0	0	0	0	0	0	0	0	0	0	0	0	0	0
POG61	35-P-P-P-P-P-P-P-P-P-P-P-P-P-P-P-P-P-P-35-P	739	0	0	0	0	0	0	0	0	0	0	0	0	0	0	0	0	0	0	0	0	0	0	0	0	0	0	0	0	0	0	0	0	0	0	0	0	0	0	0	0	0	0	0	0	0	0	0
POG62	74-P-P-P-P-P-P-P-P-P-P-P-P-P-P-P-P-P-P-8	715	0	0	0	0	0	0	0	0	0	0	0	0	ERR753096.final.genome.scf_jcf7180001802015_4	455	0	0	0	0	0	0	0	0	0	0	0	0	0	0	0	0	0	0	0	0	0	0	0	0	0	0	0	0	ERR753111.genome.scf_jcf7180001739762_6	715	0	0	0
POG63	38-P-P-P-P-P-P-P-P-P-P-P-P-P-P-P-P-P-P-P-P	742	0	0	0	0	ERR753092.final.genome.scf_jcf7180002149235_2	428	0	0	0	0	0	0	ERR753096.final.genome.scf_jcf7180001769856_1	208	ERR753097.genome.scf_jcf7180002041656_1	725	ERR753098.final.genome.scf_jcf7180003571685_6	268	0	0	ERR753100.genome.scf_jcf7180003763430_4	263	ERR753101.final.genome.scf_jcf7180001518232_2	742	0	0	0	0	0	0	0	0	0	0	0	0	ERR753108.final.genome.scf_jcf7180001457542_1	102	0	0	ERR753110.genome.scf_jcf7180001671079_6	436	0	0	0	0	0
POG64	29-P-P-P-P-P-P-P-P-P-P-P-P-P-P-P-P-P-P-35-P-94	826	0	0	0	0	0	0	0	0	0	0	ERR753095.final.genome.scf_jcf7180001845849_7	738	0	0	ERR753097.genome.scf_jcf7180001962057_7	826	0	0	ERR753099.final.genome.scf_jcf7180003307039_7	724	ERR753100.genome.scf_jcf7180003686117_5	711	0	0	0	0	0	0	0	0	0	0	ERR753106.final.genome.scf_jcf7180001459870_2	740	ERR753107.final.genome.scf_jcf7180002049174_2	737	ERR753108.final.genome.scf_jcf7180001471786_7	746	0	0	0	0	0	0	0	0	0
POG65	187-P-P-P-P-P-P-P-P-P-P-P-P-P-P-P-P-P	767	0	0	0	0	0	0	0	0	ERR753094.final.genome.scf_jcf7180001719402_3	767	0	0	ERR753096.final.genome.scf_jcf7180001790559_5	591	0	0	0	0	0	0	ERR753100.genome.scf_jcf7180003707341_2	166	0	0	0	0	0	0	0	0	0	0	0	0	0	0	0	0	0	0	0	0	0	0	0	0	0
POG66	46-P-47-P-P-P-P-P-P-P-P-P-P-P-P-P-P-P-P-P-P-P-35	832	ERR271711.Morex_ExC_Masurca_jcf7180017506673_2	832	HvRFL21	832	ERR753092.final.genome.scf_jcf7180002082277_5	802	ERR753093.final.genome.scf_scf7180000339311_2	832	ERR753094.final.genome.scf_jcf7180001688681_1	779	ERR753095.final.genome.scf_jcf7180001893973_1	775	0	0	ERR753097.genome.scf_jcf7180001962189_1	768	ERR753098.final.genome.scf_jcf7180003577613_1	736	ERR753099.final.genome.scf_jcf7180003310256_4	736	MULTI, ERR753100.genome.scf_jcf7180003683733_5, ERR753100.genome.scf_jcf7180003683733_4	402, 334	ERR753101.final.genome.scf_jcf7180001510816_1	819	ERR753102.final.genome.scf_jcf7180001488934_2	831	ERR753103.final.genome.scf_jcf7180001501526_5	832	ERR753104.final.genome.scf_jcf7180001657192_1	820	0	0	ERR753106.final.genome.scf_jcf7180001462604_4	777	ERR753107.final.genome.scf_jcf7180002046068_4	762	ERR753108.final.genome.scf_jcf7180001459695_4	778	ERR753109.genome.scf_jcf7180001560314_1	775	ERR753110.genome.scf_jcf7180001642168_2	832	0	0	ERR753112.genome.scf_jcf7180001714651_2	832	ERR753113.genome.scf_jcf7180001610066_1
POG67	55-P-34-P-P-P-P-P-P-P-P-P-P-P-P-31-P-P-P-P-36	755	ERR271711.Morex_ExC_Masurca_jcf7180017508303_3	122	HvRFL18	755	MULTI, ERR753092.final.genome.scf_jcf7180002152738_3, ERR753092.final.genome.scf_jcf7180002129788_1, ERR753092.final.genome.scf_jcf7180002129788_2	755, 317, 122	ERR753093.final.genome.scf_scf7180000327855_3	755	MULTI, ERR753094.final.genome.scf_jcf7180001685364_4, ERR753094.final.genome.scf_jcf7180001639127_1	563, 122	MULTI, ERR753095.final.genome.scf_jcf7180001843263_3, ERR753095.final.genome.scf_jcf7180001923818_1, ERR753095.final.genome.scf_jcf7180001923818_2	755, 317, 122	ERR753096.final.genome.scf_jcf7180001728065_5	729	MULTI, ERR753097.genome.scf_jcf7180002038924_1, ERR753097.genome.scf_jcf7180001968444_3	591, 238	MULTI, ERR753098.final.genome.scf_jcf7180003624028_3, ERR753098.final.genome.scf_jcf7180003572056_1, ERR753098.final.genome.scf_jcf7180003572056_2	739, 317, 122	MULTI, ERR753099.final.genome.scf_jcf7180003256338_3, ERR753099.final.genome.scf_jcf7180003339687_1, ERR753099.final.genome.scf_jcf7180003339687_2	755, 317, 122	MULTI, ERR753100.genome.scf_jcf7180003758840_3, ERR753100.genome.scf_jcf7180003758849_1, ERR753100.genome.scf_jcf7180003758849_2	736, 317, 122	MULTI, ERR753101.final.genome.scf_jcf7180001436751_3, ERR753101.final.genome.scf_jcf7180001436351_1, ERR753101.final.genome.scf_jcf7180001436351_2	755, 317, 122	MULTI, ERR753102.final.genome.scf_jcf7180001487202_3, ERR753102.final.genome.scf_jcf7180001518686_1, ERR753102.final.genome.scf_jcf7180001518686_2	755, 317, 122	MULTI, ERR753103.final.genome.scf_jcf7180001553634_3, ERR753103.final.genome.scf_jcf7180001571197_1, ERR753103.final.genome.scf_jcf7180001571197_2	743, 317, 122	ERR753104.final.genome.scf_jcf7180001715397_3	755	MULTI, ERR753105.final.genome.scf_jcf7180001647018_6, ERR753105.final.genome.scf_jcf7180001625806_1, ERR753105.final.genome.scf_jcf7180001625806_2	730, 317, 122	MULTI, ERR753106.final.genome.scf_jcf7180001456677_4, ERR753106.final.genome.scf_jcf7180001509459_1, ERR753106.final.genome.scf_jcf7180001509459_2	550, 317, 122	MULTI, ERR753107.final.genome.scf_jcf7180002042730_3, ERR753107.final.genome.scf_jcf7180002098754_1, ERR753107.final.genome.scf_jcf7180002098754_2	755, 317, 122	MULTI, ERR753108.final.genome.scf_jcf7180001508978_3, ERR753108.final.genome.scf_jcf7180001515324_1, ERR753108.final.genome.scf_jcf7180001515324_2	755, 317, 122	MULTI, ERR753109.genome.scf_jcf7180001553293_6, ERR753109.genome.scf_jcf7180001554093_2	755, 122	MULTI, ERR753110.genome.scf_jcf7180001587844_3, ERR753110.genome.scf_jcf7180001605134_1	552, 122	MULTI, ERR753111.genome.scf_jcf7180001727040_4, ERR753111.genome.scf_jcf7180001655540_1, ERR753111.genome.scf_jcf7180001655540_2	403, 128, 122	MULTI, ERR753112.genome.scf_jcf7180001735035_6, ERR753112.genome.scf_jcf7180001734986_1, ERR753112.genome.scf_jcf7180001734986_2	755, 317, 122	MULTI, ERR753113.genome.scf_jcf7180001625012_3, ERR753113.genome.scf_jcf7180001604067_1, ERR753113.genome.scf_jcf7180001604067_2
POG68	140-P-P-P-P-P-P-P-P-P-P-P-P-P-P-P-P-P-P-70	845	ERR271711.Morex_ExC_Masurca_jcf7180017506584_9	845	HvRFL11	843	ERR753092.final.genome.scf_jcf7180002138135_7	800	ERR753093.final.genome.scf_scf7180000345262_2	762	ERR753094.final.genome.scf_jcf7180001644220_2	797	0	0	ERR753096.final.genome.scf_jcf7180001769559_2	748	0	0	0	0	0	0	0	0	ERR753101.final.genome.scf_jcf7180001449877_2	701	ERR753102.final.genome.scf_jcf7180001439719_2	798	ERR753103.final.genome.scf_jcf7180001501333_2	792	ERR753104.final.genome.scf_jcf7180001663314_7	780	ERR753105.final.genome.scf_jcf7180001573996_7	752	0	0	0	0	0	0	ERR753109.genome.scf_jcf7180001560615_2	738	ERR753110.genome.scf_jcf7180001645237_2	793	ERR753111.genome.scf_jcf7180001658107_7	775	ERR753112.genome.scf_jcf7180001713460_2	787	ERR753113.genome.scf_jcf7180001548345_2
[truncated: 479 more columns]

## Sheet: Table S8
Table S8. Frequency of 68 POGs identified across 262 barley accessions.
POG	length	'Morex' Refseqv1.0	# of acessions wehere a representative sequence was found	% of acessions where a representative sequence was found
POG67	755	HvRFL18	261	99.6183
POG15	715	HvRFL19	249	95.0382
POG66	832	HvRFL21	244	93.1298
POG06	854	HvRFL12	236	90.0763
POG68	845	HvRFL11	192	73.2824
POG05	925	HvRFL09, HvRFL03, HvRFL24	185	70.6107
POG21	810	0	184	70.229
POG01	807	HvRFL01	183	69.8473
POG26	858	0	128	48.855
POG04	901	HvRFL08	122	46.5649
POG03	899	HvRFL06, HvRFL07	115	43.8931
POG20	853	0	105	40.0763
POG09	861	HvRFL23	101	38.5496
POG08	904	HvRFL14	70	26.7176
POG40	781	0	61	23.2824
POG64	826	0	57	21.7557
POG47	796	0	55	20.9924
POG02	845	HvRFL04	53	20.229
POG63	742	0	51	19.4656
POG34	742	0	49	18.7023
POG59	720	HvRFL_chr2H867467	42	16.0305
POG27	735	0	37	14.1221
POG60	783	0	35	13.3588
POG65	767	0	33	12.5954
POG45	681	0	30	11.4504
POG44	1097	0	28	10.687
POG22	749	0	26	9.92366
POG36	790	0	25	9.54198
POG37	799	0	23	8.77863
POG48	688	0	23	8.77863
POG28	810	0	22	8.39695
POG61	739	0	16	6.10687
POG56	783	0	15	5.72519
POG50	765	0	13	4.96183
POG43	731	0	11	4.19847
POG54	779	0	11	4.19847
POG49	724	0	10	3.81679
POG13	762	0	8	3.05344
POG53	744	0	8	3.05344
POG18	751	0	7	2.67176
POG33	737	0	7	2.67176
POG07	849	HvRFL13	6	2.29008
POG62	715	0	4	2.29008
POG17	758	0	4	1.9084
POG30	805	0	4	1.9084
POG38	760	0	4	1.9084
POG39	711	0	4	1.9084
POG46	695	0	4	1.9084
POG51	733	0	4	1.9084
POG25	748	0	3	1.52672
POG35	674	0	3	1.52672
POG12	722	HvRFL_chrUn242864	3	1.14504
POG14	735	0	3	1.14504
POG16	733	0	3	1.14504
POG23	706	0	3	1.14504
POG10	755	HvRFL_chr1H34969	2	0.763359
POG11	839	HvRFL_chr1H1299386	2	0.763359
POG19	654	0	2	0.763359
POG24	733	0	2	0.763359
POG29	736	0	2	0.763359
POG42	672	0	2	0.763359
POG58	672	0	2	0.763359
POG31	745	0	1	0.381679
POG32	711	0	1	0.381679
POG41	699	0	1	0.381679
POG52	731	0	1	0.381679
POG55	783	0	1	0.381679
POG57	774	0	1	0.381679

## Sheet: Table S9
Table S9. ω values calculated for HvRFLs with CODEML (Model 0).
Name	corresponding POG	calculated ω value (M0)	genomic location	Number of sequences used for dN/dS calculation
HvRFL01	POG01	0.41	chr 1H subcluster 1	65
HvRFL02	no similar sequences found in exon capture	n.a		n.a
HvRFL03	POG05	1.13	chr1H subcluster 2	34
HvRFL04	POG02	0.6		11
HvRFL05	no similar sequences found in exon capture	n.a		n.a
HvRFL06	POG03	0.5		23
HvRFL07	POG03	0.5		23
HvRFL08	POG04	0.72		8
HvRFL09	POG05	1.13		34
HvRFL23	POG09	0.78		32
HvRFL24	POG05	1.13		34
HvRFL10	shoter than 650*	0.27		12
HvRFL11	POG68	0.32	chr1 H subcluster 3	167
HvRFL12	POG06	0.48		172
HvRFL13	POG07	0.46		4
HvRFL14	POG08	0.41		48
HvRFL15	shoter than 650*	0.22	singlet	5
HvRFL16	no similar sequences found in exon capture	n.a	chr 2H	n.a
HvRFL17	no similar sequences found in exon capture	n.a	chr 2H	n.a
HvRFL18	POG67	0.27	singlet	167
HvRFL19	POG15	0.78	singlet	215
HvRFL20	shoter than 650*	0.4	singlet	67
HvRFL21	POG66	0.22	singlet	200
HvRFL22	no similar sequences found in exon capture	n.a	probably chr 1H subcluster 2	n.a
HvRFL25	no similar sequences found in exon capture	n.a		n.a
HvRFL26	no similar sequences found in exon capture	n.a		n.a
* only sequences longer than 650 amino acids were kept for POG analysis

## Sheet: Table S10
Table S10. Comparison of codon substitution models M2vsM1 and M8vsM7 across POGs.
POG	corresponding 'Morex' RFL protein	Model	# of sequences used for dN/dS calculation	log-likelihood				LRT (likelihood ratio test)	M2 p	M2 w	p-value (evaluated from x2 distribution (df=2).
POG15	HvRFL19	M0	215	lnL(ntime:131 np:133)	-3307.93	0
		M1		lnL(ntime:131 np:134)	-3305.31	0	M2vsM1:	28.3301			7.05e-07
		M2		lnL(ntime:131 np:136)	-3291.15	0			0.03195	25.1439
		M7		lnL(ntime:131 np:134)	-3307.56	0	M8vsM7:	32.8363			7.394e-08
		M8		lnL(ntime:131 np:136)	-3291.15	0
POG66	HvRFL21	M0	200	lnL(ntime:133 np:135)	-3864.45	0
		M1		lnL(ntime:133 np:136)	-3855.9	0	M2vsM1:	12.6789			0.004796
		M2		lnL(ntime:133 np:138)	-3849.56	0			0.01855	10.2985
		M7		lnL(ntime:133 np:136)	-3855.91	0	M8vsM7:	12.7044			0.001747
		M8		lnL(ntime:133 np:138)	-3849.56	0
POG06	HvRFL12	M0	172	lnL(ntime:133 np:135)	-3446.22	0
		M1		lnL(ntime:133 np:136)	-3439.66	0	M2vsM1:	12.302			0.002133
		M2		lnL(ntime:133 np:138)	-3433.51	0			0.04663	9.65981
		M7		lnL(ntime:133 np:136)	-3439.72	0	M8vsM7:	14.3866			0.0007503
		M8		lnL(ntime:133 np:138)	-3432.53	0
POG68	HvRFL11	M0	167	lnL(ntime:133 np:135)	-3644.16	0
		M1		lnL(ntime:133 np:136)	-3644.16	0	M2vsM1:	2.4e-05			1
		M2		lnL(ntime:133 np:138)	-3644.16	0			0	1
		M7		lnL(ntime:133 np:136)	-3644.17	0	M8vsM7:	0.001136			1
		M8		lnL(ntime:133 np:138)	-3644.17	0
POG05	HvRFL09	M0	34	lnL(ntime: 25 np: 27)	-4040.56	0
		M1		lnL(ntime: 25 np: 28)	-4001.67	0	M2vsM1:	107.348			4.889e-24
		M2		lnL(ntime: 25 np: 30)	-3948	0			0.07266	9.97229
		M7		lnL(ntime: 25 np: 28)	-4002.12	0	M8vsM7:	108.105			3.36e-24
		M8		lnL(ntime: 25 np: 30)	-3948.07	0
POG21		M0	24	lnL(ntime: 45 np: 47)	-6200.3	0
		M1		lnL(ntime: 45 np: 48)	-5978.55	0	M2vsM1:	365.297			4.744e-80
		M2		lnL(ntime: 45 np: 50)	-5795.91	0			0.07757	10.0817
		M7		lnL(ntime: 45 np: 48)	-5978.82	0	M8vsM7:	365.614			4.063e-80
		M8		lnL(ntime: 45 np: 50)	-5796.01	0
POG01	HvRFL01	M0	65	lnL(ntime:127 np:129)	-3865.11	0
		M1		lnL(ntime:127 np:130)	-3837.71	0	M2vsM1:	40.8266			1.361e-09
		M2		lnL(ntime:127 np:132)	-3817.3	0			0.01903	11.8807
		M7		lnL(ntime:127 np:130)	-3839.11	0	M8vsM7:	43.6149			3.39e-10
		M8		lnL(ntime:127 np:132)	-3817.31	0
POG26		M0	74	lnL(ntime:145 np:147)	-4888.25	0
		M1		lnL(ntime:145 np:148)	-4806.82	0	M2vsM1:	129.842			6.391e-29
		M2		lnL(ntime:145 np:150)	-4741.9	0			0.04829	9.14371
		M7		lnL(ntime:145 np:148)	-4807.95	0	M8vsM7:	131.436			2.872e-29
		M8		lnL(ntime:145 np:150)	-4742.23	0
POG04	HvRFL08	M0	8	lnL(ntime: 21 np: 23)	-1318.32	0
		M1		lnL(ntime: 21 np: 24)	-1313.11	0	M2vsM1:	46.4123			8.36e-11
		M2		lnL(ntime: 21 np: 26)	-1289.91	0			0.07138	22.5465
		M7		lnL(ntime: 21 np: 24)	-1313.11	0	M8vsM7:	46.4118			8.36e-11
		M8		lnL(ntime: 21 np: 26)	-1289.91	0
POG03	HvRFL06, HvRFL07	M0	23	lnL(ntime: 43 np: 45)	-2263.91	0
		M1		lnL(ntime: 43 np: 46)	-2244.51	0	M2vsM1:	29.1714			4.632e-07
		M2		lnL(ntime: 43 np: 48)	-2229.92	0			0.1479	8.63968
		M7		lnL(ntime: 43 np: 46)	-2244.94	0	M8vsM7:	36.2921			1.317e-08
		M8		lnL(ntime: 43 np: 48)	-2226.79	0
POG20		M0	88	lnL(ntime:173 np:175)	-3283.52	0
		M1		lnL(ntime:173 np:176)	-3282.11	0	M2vsM1:	0.256108			0.8781
		M2		lnL(ntime:173 np:178)	-3281.98	0			0.32862	1.36364
		M7		lnL(ntime:173 np:176)	-3282.13	0	M8vsM7:	0.310654			0.8564
		M8		lnL(ntime:173 np:178)	-3281.98	0
POG09	HvRFL23	M0	32	lnL(ntime: 61 np: 63)	-5320.42	0
		M1		lnL(ntime: 61 np: 64)	-5202.08	0	M2vsM1:	213.99			3.409e-47
		M2		lnL(ntime: 61 np: 66)	-5095.09	0			0.04722	10.702
		M7		lnL(ntime: 61 np: 64)	-5203.56	0	M8vsM7:	216.931			7.839e-48
		M8		lnL(ntime: 61 np: 66)	-5095.1	0
POG08	HvRFL14	M0	48	lnL(ntime: 93 np: 95)	-3309.23	0
		M1		lnL(ntime: 93 np: 96)	-3305.78	0	M2vsM1:	4.72881			0.09395
		M2		lnL(ntime: 93 np: 98)	-3303.42	0			0.0813	5.37828
		M7		lnL(ntime: 93 np: 96)	-3305.13	0	M8vsM7:	7.07411			0.02916
		M8		lnL(ntime: 93 np: 98)	-3301.6	0
POG40		M0	42	lnL(ntime: 81 np: 83)	-307.672	0
		M1		lnL(ntime: 81 np: 84)	-307.672	0	M2vsM1:	2e-06			1
		M2		lnL(ntime: 81 np: 86)	-307.672	0			0	1
		M7		lnL(ntime: 81 np: 84)	-307.751	0	M8vsM7:	0.157632			0.9231
		M8		lnL(ntime: 81 np: 86)	-307.672	0
POG64		M0	46	lnL(ntime: 89 np: 91)	-3155.14	0
		M1		lnL(ntime: 89 np: 92)	-3155.14	0	M2vsM1:	-0.001356			1
		M2		lnL(ntime: 89 np: 94)	-3155.14	0			0	15
		M7		lnL(ntime: 89 np: 92)	-3155.14	0	M8vsM7:	-0.027102			1
		M8		lnL(ntime: 89 np: 94)	-3155.15	0
POG47		M0	10	lnL(ntime: 17 np: 19)	-4160.92	0
		M1		lnL(ntime: 17 np: 20)	-4114.32	0	M2vsM1:	123.049			1.906e-27
		M2		lnL(ntime: 17 np: 22)	-4052.8	0			0.08542	10.2294
		M7		lnL(ntime: 17 np: 20)	-4117.94	0	M8vsM7:	130.084			5.669e-29
		M8		lnL(ntime: 17 np: 22)	-4052.89	0
POG02	HvRFL04	M0	11	lnL(ntime: 19 np: 21)	-3566.53	0
		M1		lnL(ntime: 19 np: 22)	-3559.72	0	M2vsM1:	13.8918			0.0009634
		M2		lnL(ntime: 19 np: 24)	-3552.77	0			0.0168	11.9879
		M7		lnL(ntime: 19 np: 22)	-3559.84	0	M8vsM7:	14.1361			0.0008502
		M8		lnL(ntime: 19 np: 24)	-3552.78	0
POG63		M0	12	lnL(ntime: 21 np: 23)	-4350.31	0
		M1		lnL(ntime: 21 np: 24)	-4291.61	0	M2vsM1:	122.973			1.983e-27
		M2		lnL(ntime: 21 np: 26)	-4230.12	0			0.0705	9.60983
		M7		lnL(ntime: 21 np: 24)	-4291.81	0	M8vsM7:	123.315			1.665e-27
		M8		lnL(ntime: 21 np: 26)	-4230.15	0
POG34		M0	9	lnL(ntime: 15 np: 17)	-3991.46	0
		M1		lnL(ntime: 15 np: 18)	-3968.09	0	M2vsM1:	97.767			5.882e-22
		M2		lnL(ntime: 15 np: 20)	-3919.21	0			0.08369	11.9672
		M7		lnL(ntime: 15 np: 18)	-3968.19	0	M8vsM7:	97.9328			5.43e-22
		M8		lnL(ntime: 15 np: 20)	-3919.22	0
POG59		M0	6	lnL(ntime: 9 np: 11)	-1483.06	0
		M1		lnL(ntime: 9 np: 12)	-1478.36	0	M2vsM1:	15.0887			0.0005287
		M2		lnL(ntime: 9 np: 14)	-1470.82	0			0.16005	5.85878
		M7		lnL(ntime: 9 np: 12)	-1478.45	0	M8vsM7:	15.2556			0.0004857
		M8		lnL(ntime: 9 np: 14)	-1470.82	0
POG27		M0	17	lnL(ntime: 31 np: 33	-1064.11	0
		M1		lnL(ntime: 31 np: 34	-1065.48	0	M2vsM1:	54.708			1.318e-12
		M2		lnL(ntime: 31 np: 36	-1038.12	0			0.13622	49.9491
		M7		lnL(ntime: 31 np: 34	-1065.6	0	M8vsM7:	54.9538			1.169e-12
		M8		lnL(ntime: 31 np: 36	-1038.12	0
POG60		M0	12	lnL(ntime: 21 np: 23)	-4189.68	0
		M1		lnL(ntime: 21 np: 24)	-4152.78	0	M2vsM1:	86.3229			1.802e-19
		M2		lnL(ntime: 21 np: 26)	-4109.62	0			0.07738	9.25826
		M7		lnL(ntime: 21 np: 24)	-4152.86	0	M8vsM7:	86.494			1.656e-19
		M8		lnL(ntime: 21 np: 26)	-4109.62	0
POG65		M0	8	lnL(ntime: 13 np: 15)	-2004.2	0
		M1		lnL(ntime: 13 np: 16)	-2003.16	0	M2vsM1:	4.38359			0.1119
		M2		lnL(ntime: 13 np: 18)	-2000.96	0			0.26841	3.32132
		M7		lnL(ntime: 13 np: 16)	-2003.42	0	M8vsM7:	4.90581			0.08586
		M8		lnL(ntime: 13 np: 18)	-2000.96	0
POG45		M0	22	lnL(ntime: 41 np: 43)	-1800.34	0
		M1		lnL(ntime: 41 np: 44)	-1800.34	0	M2vsM1:	2e-06			1
		M2		lnL(ntime: 41 np: 46)	-1800.34	0			0	1
		M7		lnL(ntime: 41 np: 44)	-1800.34	0	M8vsM7:	-0.000202			1
		M8		lnL(ntime: 41 np: 46)	-1800.34	0
POG22		M0	13	lnL(ntime: 23 np: 25)	-2066.75	0
		M1		lnL(ntime: 23 np: 26)	-2059.31	0	M2vsM1:	87.4805			1.009e-19
		M2		lnL(ntime: 23 np: 28)	-2015.57	0			0.05407	32.7752
		M7		lnL(ntime: 23 np: 26)	-2059.35	0	M8vsM7:	87.5484			9.744e-20
		M8		lnL(ntime: 23 np: 28)	-2015.58	0
POG36		M0	11	lnL(ntime: 19 np: 21)	-4058.12	0
		M1		lnL(ntime: 19 np: 22)	-4031.41	0	M2vsM1:	59.4234			1.251e-13
		M2		lnL(ntime: 19 np: 24)	-4001.69	0			0.06384	8.98126
		M7		lnL(ntime: 19 np: 22)	-4031.61	0	M8vsM7:	59.8327			1.019e-13
		M8		lnL(ntime: 19 np: 24)	-4001.69	0
POG37		M0	23	lnL(ntime: 43 np: 45)	-2416.9	0
		M1		lnL(ntime: 43 np: 46)	-2416.3	0	M2vsM1:	16.7798			0.0002271
		M2		lnL(ntime: 43 np: 48)	-2407.91	0			0.00732	328.269
		M7		lnL(ntime: 43 np: 46)	-2416.3	0	M8vsM7:	15.9737			0.0003405
		M8		lnL(ntime: 43 np: 48)	-2408.31	0
POG48		M0	6	lnL(ntime: 9 np: 11)	-2588.75	0
		M1		lnL(ntime: 9 np: 12)	-2589.5	0	M2vsM1:	1.49271			0.4747
		M2		lnL(ntime: 9 np: 14)	-2588.75	0			1	3.09076
		M7		lnL(ntime: 9 np: 12)	-2589.5	0	M8vsM7:	1.49272			0.4747
		M8		lnL(ntime: 9 np: 14)	-2588.75	0
POG28		M0	16	lnL(ntime: 29 np: 31)	-2469.47	0
		M1		lnL(ntime: 29 np: 32)	-2468.87	0	M2vsM1:	1.68312			0.4317
		M2		lnL(ntime: 29 np: 34)	-2468.03	0			0.10449	5.41339
		M7		lnL(ntime: 29 np: 32)	-2468.89	0	M8vsM7:	1.71228			0.4253
		M8		lnL(ntime: 29 np: 34)	-2468.03	0
POG61		M0	10	lnL(ntime: 17 np: 19)	-2885.84	0
		M1		lnL(ntime: 17 np: 20)	-2856.17	0	M2vsM1:	80.0678			4.102e-18
		M2		lnL(ntime: 17 np: 22)	-2816.13	0			0.15705	7.25679
		M7		lnL(ntime: 17 np: 20)	-2856.65	0	M8vsM7:	81.0107			4.227e-18
		M8		lnL(ntime: 17 np: 22)	-2816.15	0
POG56		M0	15	lnL(ntime: 27 np: 29)	-159.319	0
		M1		lnL(ntime: 27 np: 30)	-158.39	0	M2vsM1:	1.21379			0.5461
		M2		lnL(ntime: 27 np: 32)	-157.783	0			0.39038	3.50854
		M7		lnL(ntime: 27 np: 30)	-158.46	0	M8vsM7:	1.34648			0.5092
		M8		lnL(ntime: 27 np: 32)	-157.787	0
POG50		M0	5	lnL(ntime: 7 np: 9)	-1995.67	0
		M1		lnL(ntime: 7 np: 10)	-1986.94	0	M2vsM1:	20.4755			3.571e-05
		M2		lnL(ntime: 7 np: 12)	-1976.7	0			0.08144	8.33253
		M7		lnL(ntime: 7 np: 10)	-1987.04	0	M8vsM7:	20.628			3.313e-05
		M8		lnL(ntime: 7 np: 12)	-1976.72	0
POG43		M0	5	lnL(ntime: 7 np: 9	-2856.62	0
		M1		lnL(ntime: 7 np: 10	-2845.74	0	M2vsM1:	6.75977			0.03405
		M2		lnL(ntime: 7 np: 12	-2842.36	0			0.17532	2.41677
		M7		lnL(ntime: 7 np: 10	-2845.75	0	M8vsM7:	6.76524			0.03388
		M8		lnL(ntime: 7 np: 12	-2842.36	0
POG54		M0	7	lnL(ntime: 11 np: 13	-2218.1	0
		M1		lnL(ntime: 11 np: 14	-2218.71	0	M2vsM1:	17.371			0.0001691
		M2		lnL(ntime: 11 np: 16	-2210.03	0			0.01209	164.219
		M7		lnL(ntime: 11 np: 14	-2218.71	0	M8vsM7:	17.3706			0.0001691
		M8		lnL(ntime: 11 np: 16	-2210.03	0
POG49		M0	7	lnL(ntime: 11 np: 13)	-2665.48	0
		M1		lnL(ntime: 11 np: 14)	-2659.27	0	M2vsM1:	73.1846			1.286e-16
		M2		lnL(ntime: 11 np: 16)	-2622.68	0			0.09784	20.0623
		M7		lnL(ntime: 11 np: 14)	-2667.02	0	M8vsM7:	88.6762			5.538e-20
		M8		lnL(ntime: 11 np: 16)	-2622.68	0
POG13		M0	6	lnL(ntime: 9 np: 11)	-1023.2	0
		M1		lnL(ntime: 9 np: 12)	-1022.17	0	M2vsM1:	5.19392			0.07465
		M2		lnL(ntime: 9 np: 14)	-1019.57	0			0.14565	6.58758
		M7		lnL(ntime: 9 np: 12)	-1022.17	0	M8vsM7:	5.20084			0.07427
		M8		lnL(ntime: 9 np: 14)	-1019.57	0
POG53		M0	4	lnL(ntime: 5 np: 7)	-2233.02	0
		M1		lnL(ntime: 5 np: 8)	-2232.63	0	M2vsM1:	21.6224			2.02e-05
		M2		lnL(ntime: 5 np: 10)	-2221.82	0			0.01207	101.274
		M7		lnL(ntime: 5 np: 8)	-2233.28	0	M8vsM7:	22.9285			1.049e-05
		M8		lnL(ntime: 5 np: 10)	-2221.82	0
POG18		M0	5	lnL(ntime: 7 np: 9)	-1935.41	0
		M1		lnL(ntime: 7 np: 10)	-1934.34	0	M2vsM1:	2.37887			0.3042
		M2		lnL(ntime: 7 np: 12)	-1933.15	0			0.20258	3.37923
		M7		lnL(ntime: 7 np: 10)	-1934.34	0	M8vsM7:	2.39149			0.3027
		M8		lnL(ntime: 7 np: 12)	-1933.15	0
POG33		M0	5	lnL(ntime: 7 np: 9)	-2973.39	0
		M1		lnL(ntime: 7 np: 10)	-2956.17	0	M2vsM1:	39.7355			2.347e-09
		M2		lnL(ntime: 7 np: 12)	-2936.31	0			0.1251	14.9451
		M7		lnL(ntime: 7 np: 10)	-2956.85	0	M8vsM7:	46.4206			8.318e-11
		M8		lnL(ntime: 7 np: 12)	-2933.64	0
POG07		M0	4	lnL(ntime: 5 np: 7)	-1071.04	0
		M1		lnL(ntime: 5 np: 8)	-1070.02	0	M2vsM1:	0.24519			0.8825
		M2		lnL(ntime: 5 np: 10)	-1069.9	0			0.3545	1.43894
		M7		lnL(ntime: 5 np: 8)	-1070.07	0	M8vsM7:	0.339668			0.8437
		M8		lnL(ntime: 5 np: 10)	-1069.9	0
POG62		M0	5	lnL(ntime: 7 np: 9)	-2856.62	0
		M1		lnL(ntime: 7 np: 10)	-2845.74	0	M2vsM1:	6.75977			0.03405
		M2		lnL(ntime: 7 np: 12)	-2842.36	0			0.16662	19.3324
		M7		lnL(ntime: 7 np: 10)	-2845.75	0	M8vsM7:	6.76524			0.03388
		M8		lnL(ntime: 7 np: 12)	-2842.36	0
HvRFL10	HvRFL10	M0	12	lnL(ntime:279 np:281)	-2760.4	0
		M1		lnL(ntime:279 np:282)	-2756.41	0	M2vsM1:	4.61258			0.09976
		M2		lnL(ntime:279 np:284)	-2754.1	0			0.21306	1.30025
		M7		lnL(ntime:279 np:282)	-2755.3	0	M8vsM7:	2.38969			0.3012
		M8		lnL(ntime:279 np:284)	-2754.11	0
HvRFL15	HvRFL15	M0	5	lnL(ntime: 7 np: 9):	-926.714	0
		M1		lnL(ntime: 7 np: 10):	-926.714	0	M2vsM1:	6e-06			1
		M2		lnL(ntime: 7 np: 12):	-926.714	0			0	1
		M7		lnL(ntime: 7 np: 10):	-926.715	0	M8vsM7:	-8e-06			1
		M8		lnL(ntime: 7 np: 12):	-926.715	0
HvRFL20	HvRFL20	M0	67	lnL(ntime:131 np:133)	-1926.41	0
		M1		lnL(ntime:131 np:134)	-1925.4	0	M2vsM1:	0.650934			0.7225
		M2		lnL(ntime:131 np:136)	-1925.08	0			0.1196	2.14404
		M7		lnL(ntime:131 np:134)	-1925.39	0	M8vsM7:	0.61987			0.7334
		M8		lnL(ntime:131 np:136)	-1925.08	0
POG67		M0	167	lnL(ntime:331 np:333)	-4413.94	0
		M1		lnL(ntime:331 np:334)	-4387.76	0	M2vsM1:	9.76869			0.007597
		M2		lnL(ntime:331 np:336)	-4382.87	0			0.04459	3.50545
		M7		lnL(ntime:331 np:334)	-4386.61	0	M8vsM7:	7.47274			0.02352
		M8		lnL(ntime:331 np:336)	-4382.87	0

[truncated: 3 more sheets: Table S11, Sheet1, Sheet2]
